# Supplementary material for: DELTA: A Distal Enhancer Locating Tool Based on AdaBoost Algorithm and Shape Features of Chromatin Modifications
Source: PLoS One. 2015 Jun 19;10(6):e0130622. doi: 10.1371/journal.pone.0130622 (PMC4474808; doi:10.1371/journal.pone.0130622)
Supplement: S1 Table — (XLSX) [file pone.0130622.s007.xlsx]

## Sheet: 工作表1
Table S1. The mean values of four parameters and corresponding significances (P-values) of the differences between enhancers and promoters of 38 histone modifications in CD4.
Histone Modification	Parameter	Enhancer	Promoter	P-value
H2AK5ac	Max	8.30907	4.63998	2.26815e-94
	Kurtosis	0.885041	0.302754	8.78637e-108
	Skewness	0.00557922	-0.00203262	0.130241
	Bimodality	0.38746	0.146632	2.49796e-89
H2AK9ac	Max	7.30386	7.53511	0.180064
	Kurtosis	0.318068	0.372764	0.0134983
	Skewness	0.00220057	-0.0110774	0.365356
	Bimodality	0.115436	0.147163	0.00369283
H2BK120ac	Max	21.8348	19.9489	1.5953e-09
	Kurtosis	1.29834	1.19872	0.00391566
	Skewness	0.0409712	-0.0322373	6.20473e-06
	Bimodality	0.439659	0.394922	0.000165824
H2BK12ac	Max	13.4779	8.99685	1.33371e-31
	Kurtosis	1.13446	0.903628	5.39997e-14
	Skewness	0.0255227	0.00156678	0.11399
	Bimodality	0.426766	0.350735	8.74344e-10
H2BK20ac	Max	17.3024	12.0461	9.46924e-28
	Kurtosis	1.32465	1.17969	0.00012973
	Skewness	0.0277444	0.000974772	0.0375452
	Bimodality	0.471235	0.414196	1.28619e-06
H2BK5ac	Max	27.24	27.9846	1.53316e-05
	Kurtosis	1.24019	1.07044	3.53223e-07
	Skewness	0.0468117	-0.0216234	3.94046e-06
	Bimodality	0.385849	0.351456	0.000541731
H2BK5me1	Max	7.19554	6.26983	0.0938085
	Kurtosis	1.03405	1.02828	0.934443
	Skewness	0.0103064	-0.136718	2.91381e-19
	Bimodality	0.456293	0.500731	0.00335013
H3K14ac	Max	3.94332	3.05417	2.7874e-28
	Kurtosis	0.430288	0.219945	5.78589e-19
	Skewness	-0.00626824	-0.00843184	0.630499
	Bimodality	0.170934	0.0979383	5.73205e-17
H3K18ac	Max	17.2232	16.2915	1.89746e-06
	Kurtosis	1.36762	1.24176	0.000545673
	Skewness	0.0411592	-0.0408265	5.41849e-06
	Bimodality	0.435621	0.410694	0.0342936
H3K23ac	Max	5.46577	5.47528	0.245216
	Kurtosis	0.39198	0.243721	7.54679e-08
	Skewness	0.00113799	-0.0158886	0.0897354
	Bimodality	0.142982	0.121023	0.000391012
H3K27ac	Max	33.7941	36.276	0.220807
	Kurtosis	1.85309	1.59659	2.07052e-17
	Skewness	0.0760731	-0.0624551	6.38232e-12
	Bimodality	0.530823	0.53736	0.513198
H3K27me1	Max	2.99051	2.71247	0.00915993
	Kurtosis	1.1109	0.882683	2.96445e-17
	Skewness	0.0157216	-0.0493356	3.50753e-06
	Bimodality	0.440525	0.427948	0.632592
H3K27me2	Max	1.73106	1.47046	0.0398887
	Kurtosis	0.380807	0.277	0.000391829
	Skewness	0.00278269	-0.000693156	0.988464
	Bimodality	0.147934	0.122343	0.00271134
H3K27me3	Max	1.58648	1.53461	1.06651e-07
	Kurtosis	0.189686	0.270127	1.81204e-11
	Skewness	0.00083312	0.000975308	0.535344
	Bimodality	0.0601127	0.126571	8.4991e-14
H3K36ac	Max	13.106	12.7798	4.35412e-15
	Kurtosis	1.28465	1.07911	5.10467e-11
	Skewness	0.0282734	-0.00744701	0.00696398
	Bimodality	0.403098	0.356009	7.19262e-05
H3K36me1	Max	2.78181	2.51739	0.91161
	Kurtosis	0.937593	0.81116	1.2241e-05
	Skewness	0.00599523	-0.0728604	1.0699e-08
	Bimodality	0.340503	0.365923	0.0524066
H3K36me3	Max	2.35627	1.55502	2.61592e-24
	Kurtosis	0.816969	0.472544	4.43761e-29
	Skewness	0.00694056	-0.0163289	0.15043
	Bimodality	0.329297	0.214447	4.04072e-22
H3K4ac	Max	15.1231	12.9138	2.32245e-14
	Kurtosis	1.23975	1.10191	0.00037722
	Skewness	0.0192685	-0.0471857	3.59173e-06
	Bimodality	0.434606	0.371004	6.13237e-08
H3K4me1	Max	19.3038	12.5469	6.29612e-66
	Kurtosis	1.74771	1.42113	5.12803e-124
	Skewness	0.0666816	-0.200927	6.21827e-45
	Bimodality	0.735879	0.884765	2.36551e-56
H3K4me2	Max	14.5735	16.9483	1.83416e-17
	Kurtosis	1.86761	1.44925	5.02247e-99
	Skewness	0.0711655	-0.236254	2.00051e-50
	Bimodality	0.554397	0.781447	2.0535e-89
H3K4me3	Max	16.32	49.8241	2.65632e-272
	Kurtosis	2.24427	2.29289	0.00247233
	Skewness	0.0927827	-0.348401	3.50733e-66
	Bimodality	0.596232	0.767758	4.59625e-47
H3K79me1	Max	4.99476	5.33962	0.00463938
	Kurtosis	0.755321	0.75971	0.943063
	Skewness	0.00336403	-0.104712	2.86695e-15
	Bimodality	0.324249	0.368368	0.00368536
H3K79me2	Max	5.58521	6.49512	1.12422e-06
	Kurtosis	0.454719	0.515899	0.0136022
	Skewness	0.000821641	-0.113498	1.54174e-15
	Bimodality	0.201459	0.267234	9.11423e-05
H3K79me3	Max	5.78315	6.40884	2.3525e-07
	Kurtosis	0.408642	0.478939	0.00581822
	Skewness	-0.00574695	-0.100825	2.2951e-12
	Bimodality	0.185895	0.243585	0.000693593
H3K9ac	Max	15.2282	26.8371	3.50975e-50
	Kurtosis	1.38016	1.55712	0.000911667
	Skewness	0.0384066	-0.148512	4.05754e-22
	Bimodality	0.404595	0.525579	2.71592e-21
H3K9me1	Max	6.40709	6.91465	0.0012302
	Kurtosis	1.51357	1.28175	7.83189e-33
	Skewness	0.0409873	-0.171193	7.53248e-32
	Bimodality	0.494062	0.590565	1.42933e-18
H3K9me2	Max	1.83361	1.37576	0.000123364
	Kurtosis	0.392246	0.276803	0.000285506
	Skewness	0.00110473	0.00346646	0.311554
	Bimodality	0.143708	0.114409	0.000510965
H3K9me3	Max	2.31516	1.45599	0.0422352
	Kurtosis	0.076884	0.0794713	0.0667388
	Skewness	0.000659897	0.00196784	0.379467
	Bimodality	0.0243674	0.034455	0.0568809
H3R2me1	Max	3.22254	2.3459	2.22582e-18
	Kurtosis	1.13998	0.930054	9.63394e-11
	Skewness	-0.00579735	-0.0201605	0.139977
	Bimodality	0.462754	0.407732	9.57842e-05
H3R2me2	Max	4.2285	2.53188	6.47654e-13
	Kurtosis	0.493881	0.360849	2.59523e-06
	Skewness	-0.000759792	0.000346486	0.768422
	Bimodality	0.190448	0.151056	2.08206e-05
H4K12ac	Max	5.51929	4.75477	1.16288e-09
	Kurtosis	0.805164	0.73197	0.0118662
	Skewness	-0.000294947	0.00532379	0.864141
	Bimodality	0.310211	0.280018	0.0166624
H4K16ac	Max	4.53672	4.30504	0.0459922
	Kurtosis	1.2013	1.24351	0.0038123
	Skewness	0.00122454	-0.0482765	0.000778183
	Bimodality	0.451545	0.435792	0.14751
H4K20me1	Max	7.39849	7.91266	2.55038e-16
	Kurtosis	0.85899	0.937145	0.0172201
	Skewness	0.00634515	-0.220301	2.60349e-44
	Bimodality	0.383849	0.516725	6.58961e-15
H4K20me3	Max	19.8788	2.69202	0.337469
	Kurtosis	0.155653	0.116065	0.522742
	Skewness	0.00342295	0.000871505	0.840827
	Bimodality	0.0432895	0.0524662	0.428465
H4K5ac	Max	11.3749	10.0408	1.04342e-13
	Kurtosis	1.27771	0.979983	1.73172e-21
	Skewness	0.0422289	0.0124513	0.146463
	Bimodality	0.410543	0.37615	0.00630546
H4K8ac	Max	8.34797	8.81369	0.0644547
	Kurtosis	1.1893	1.03083	2.08889e-07
	Skewness	0.0248129	0.0460611	0.0286815
	Bimodality	0.387014	0.377452	0.319481
H4K91ac	Max	22.7792	21.0742	5.04834e-09
	Kurtosis	1.24186	1.18337	0.198838
	Skewness	0.037993	-0.0360839	6.48524e-05
	Bimodality	0.453192	0.38961	3.13367e-07
H4R3me2	Max	3.4806	1.95454	8.84474e-10
	Kurtosis	0.534862	0.350083	1.87818e-10
	Skewness	-0.000530019	0.00134731	0.682803
	Bimodality	0.204658	0.149778	1.72102e-08
