# Supplementary material for: DELTA: A Distal Enhancer Locating Tool Based on AdaBoost Algorithm and Shape Features of Chromatin Modifications
Source: PLoS One. 2015 Jun 19;10(6):e0130622. doi: 10.1371/journal.pone.0130622 (PMC4474808; doi:10.1371/journal.pone.0130622)
Supplement: S2 Table — (XLSX) [file pone.0130622.s008.xlsx]

## Sheet: 工作表1
Table S2. The mean values of four parameters and corresponding significances (P-values) of the differences between enhancers and promoters of 26 histone modifications in H1.
Histone Modification	Parameter	Enhancer	Promoter	P-value
H2AK5ac	Max	5.06174	4.20795	4.4696e-101
	Kurtosis	1.74009	1.60168	1.23145e-220
	Skewness	0.0153745	-0.0296039	1.81704e-09
	Bimodality	0.675098	0.714264	7.73486e-94
H2BK120ac	Max	6.82282	5.41381	3.4241e-51
	Kurtosis	1.84126	1.85947	0.000216403
	Skewness	0.0399022	0.00689956	4.80863e-05
	Bimodality	0.658519	0.65124	0.000604768
H2BK12ac	Max	6.94852	5.19433	1.55858e-200
	Kurtosis	1.81996	1.78512	2.95442e-09
	Skewness	0.0243217	0.0335214	0.144132
	Bimodality	0.674878	0.676695	0.0351871
H2BK15ac	Max	5.30144	4.93417	1.07702e-16
	Kurtosis	1.82489	1.78963	6.34945e-11
	Skewness	0.0194629	0.0362497	0.0121678
	Bimodality	0.663389	0.666318	0.0132518
H2BK20ac	Max	6.19781	3.80852	0
	Kurtosis	1.82582	1.75794	4.29423e-38
	Skewness	0.0287099	0.0762046	7.98816e-12
	Bimodality	0.657295	0.680039	7.70603e-25
H2BK5ac	Max	8.41916	7.31642	0.0810164
	Kurtosis	1.91542	1.97076	3.36916e-25
	Skewness	0.0443926	-0.0132485	3.91167e-12
	Bimodality	0.642615	0.630263	1.74813e-08
H3K14ac	Max	4.87065	5.41331	4.46443e-102
	Kurtosis	1.85512	1.83583	0.0191948
	Skewness	0.0369747	-0.116227	1.42875e-83
	Bimodality	0.657387	0.660975	0.0457251
H3K18ac	Max	6.49447	6.69764	3.84092e-32
	Kurtosis	1.89307	1.92634	1.254e-11
	Skewness	0.0474839	-0.0316024	2.55889e-21
	Bimodality	0.646661	0.643182	0.0444463
H3K23ac	Max	3.71784	3.84538	2.58454e-29
	Kurtosis	1.79191	1.6953	2.68346e-103
	Skewness	0.012678	-0.0831589	4.29012e-38
	Bimodality	0.663067	0.685021	2.08643e-28
H3K23me2	Max	4.15559	5.70765	0
	Kurtosis	1.98419	1.65885	0
	Skewness	0.0310691	-0.136355	7.58557e-100
	Bimodality	0.61935	0.727827	0
H3K27ac	Max	15.8334	15.6959	3.69928e-22
	Kurtosis	2.06008	2.08331	0.234944
	Skewness	0.0869484	0.0287357	1.13207e-06
	Bimodality	0.629369	0.670192	1.28131e-17
H3K27me3	Max	7.38605	9.88213	1.42691e-05
	Kurtosis	1.55885	1.44571	5.31788e-60
	Skewness	0.00171338	-0.0432376	1.23666e-07
	Bimodality	0.631379	0.686397	2.42367e-31
H3K36me3	Max	3.78762	4.0901	0.00115631
	Kurtosis	1.52355	1.16972	1.21172e-210
	Skewness	0.000742372	-0.0527639	1.48481e-09
	Bimodality	0.618998	0.578754	0.954719
H3K4ac	Max	5.97779	5.45517	0.00312019
	Kurtosis	1.82115	1.7995	0.00450349
	Skewness	0.0253272	-0.0277065	4.4205e-10
	Bimodality	0.667614	0.66824	0.438179
H3K4me1	Max	13.617	10.8376	6.78607e-50
	Kurtosis	1.88416	1.55783	0
	Skewness	0.0598229	-0.0777563	1.69731e-42
	Bimodality	0.671702	0.766782	3.13933e-122
H3K4me2	Max	19.1239	42.718	0
	Kurtosis	2.33437	1.72549	0
	Skewness	0.113508	-0.298211	1.38353e-289
	Bimodality	0.597697	0.822231	0
H3K4me3	Max	13.8076	107.102	0
	Kurtosis	1.90177	1.95833	8.0564e-38
	Skewness	0.0609033	-0.422908	0
	Bimodality	0.548687	0.836022	0
H3K56ac	Max	4.91068	5.95925	1.50662e-216
	Kurtosis	1.89471	1.81439	4.35593e-40
	Skewness	0.0393666	-0.0776026	3.74006e-50
	Bimodality	0.64743	0.66261	4.15833e-16
H3K79me1	Max	3.96728	5.06875	0
	Kurtosis	1.82452	1.69689	5.25579e-131
	Skewness	0.014853	-0.239573	3.8072e-218
	Bimodality	0.658184	0.725874	1.31463e-112
H3K79me2	Max	3.64998	6.17861	0
	Kurtosis	1.74403	1.51692	0
	Skewness	-0.00429996	-0.285334	2.02509e-242
	Bimodality	0.67168	0.820441	0
H3K9ac	Max	6.80999	28.5608	0
	Kurtosis	1.96534	1.90143	1.20958e-44
	Skewness	0.0450337	-0.299699	5.20663e-245
	Bimodality	0.638275	0.75747	2.65571e-155
H3K9me3	Max	1.57586	1.37407	1.23027e-05
	Kurtosis	1.57581	1.44036	2.48058e-87
	Skewness	0.00310675	-0.00858852	0.163717
	Bimodality	0.639087	0.666669	5.95981e-22
H4K20me1	Max	3.91551	5.139	0
	Kurtosis	1.7647	1.63633	1.03573e-166
	Skewness	0.0148291	-0.274326	1.08583e-245
	Bimodality	0.666622	0.785294	3.03459e-207
H4K5ac	Max	5.59351	5.97134	2.93729e-46
	Kurtosis	1.87803	1.77711	9.91765e-75
	Skewness	0.0349588	0.0324538	0.738797
	Bimodality	0.65412	0.668005	7.45651e-15
H4K8ac	Max	9.33389	19.1776	0
	Kurtosis	1.55642	2.0903	3.84443e-215
	Skewness	0.0321841	-0.0539181	4.92657e-17
	Bimodality	0.519066	0.633731	1.02667e-53
H4K91ac	Max	7.43993	6.38178	6.00239e-08
	Kurtosis	1.84426	1.90995	2.59798e-31
	Skewness	0.0307554	0.0091661	0.0119946
	Bimodality	0.659647	0.651803	2.47438e-06
