# Supplementary material for: DELTA: A Distal Enhancer Locating Tool Based on AdaBoost Algorithm and Shape Features of Chromatin Modifications
Source: PLoS One. 2015 Jun 19;10(6):e0130622. doi: 10.1371/journal.pone.0130622 (PMC4474808; doi:10.1371/journal.pone.0130622)
Supplement: S3 Table — (XLSX) [file pone.0130622.s009.xlsx]

## Sheet: Sheet1
Table S3. Enhancer predictions in CD4+ T cells using DELTA with H3K4me1, H3K4me3 and H3K27ac
Chromosome	Start	End
chr2	222383100	222383200
chr4	103533900	103534000
chr10	82225500	82225600
chr12	65073400	65073500
chr1	12533100	12533200
chr3	66353900	66354000
chr3	71493200	71493300
chr6	53198800	53198900
chr9	117671100	117671200
chr14	50438300	50438400
chr2	136887000	136887100
chr2	68997600	68997700
chr9	136549000	136549100
chr21	35320900	35321000
chr21	44167100	44167200
chr11	128194100	128194200
chr1	53878700	53878800
chr7	151466600	151466700
chr2	136894400	136894500
chr13	42967300	42967400
chr1	206977100	206977200
chr2	235335000	235335100
chr17	29821400	29821500
chr17	16189900	16190000
chr20	52368300	52368400
chr6	33662600	33662700
chr21	35348700	35348800
chr3	13908000	13908100
chr17	43390000	43390100
chr21	47972300	47972400
chr19	14097600	14097700
chr15	70551300	70551400
chr22	40686100	40686200
chr17	17079500	17079600
chr14	105948100	105948200
chr1	226841500	226841600
chr12	12161200	12161300
chr19	41834000	41834100
chr3	14473400	14473500
chr10	14629800	14629900
chr15	31653500	31653600
chr11	128193600	128193700
chr2	43386300	43386400
chr9	116341100	116341200
chr3	66352800	66352900
chr2	70322300	70322400
chr14	69246600	69246700
chr2	109965300	109965400
chr2	112946100	112946200
chr13	42039100	42039200
chr9	137283100	137283200
chr2	240153200	240153300
chr14	91711700	91711800
chr22	39570300	39570400
chr2	222383300	222383400
chr20	60606300	60606400
chr20	51026500	51026600
chr21	43845100	43845200
chr10	3847100	3847200
chr1	206889600	206889700
chr10	106089200	106089300
chr13	40780700	40780800
chr15	65184300	65184400
chr7	150176100	150176200
chr3	156848000	156848100
chr4	40309900	40310000
chr4	153037100	153037200
chr10	81947900	81948000
chr19	5962300	5962400
chr4	84140400	84140500
chr9	35662100	35662200
chr18	60826600	60826700
chr7	150178700	150178800
chr13	100008800	100008900
chr19	30163700	30163800
chr8	20294700	20294800
chr6	35279000	35279100
chr9	136009500	136009600
chr19	14097300	14097400
chr17	80840600	80840700
chr7	50418400	50418500
chr11	48021300	48021400
chr1	112050800	112050900
chr2	42332600	42332700
chr2	198103100	198103200
chr3	71493700	71493800
chr4	154419200	154419300
chr8	20294400	20294500
chr2	42333100	42333200
chr2	75076900	75077000
chr22	37625500	37625600
chr20	37502200	37502300
chr17	80822300	80822400
chr7	36679400	36679500
chr2	85073500	85073600
chr6	160436900	160437000
chr14	69435200	69435300
chr20	50017000	50017100
chr1	25319400	25319500
chr12	47670900	47671000
chr4	153475300	153475400
chr20	52565600	52565700
chr1	101749500	101749600
chr16	68451800	68451900
chr2	75076500	75076600
chr9	104332700	104332800
chr5	118665900	118666000
chr12	122225100	122225200
chr5	118666200	118666300
chr16	81650200	81650300
chr4	25861400	25861500
chr17	45282500	45282600
chr15	64263100	64263200
chr15	78360900	78361000
chr8	19333200	19333300
chr6	157421200	157421300
chr14	99903300	99903400
chr7	150174600	150174700
chr9	123666400	123666500
chr22	36056600	36056700
chr3	10236200	10236300
chr5	75843000	75843100
chr20	47435500	47435600
chr14	61943400	61943500
chr21	36306000	36306100
chr2	86263400	86263500
chr10	26738100	26738200
chr12	4006800	4006900
chr9	134532200	134532300
chr15	31556700	31556800
chr1	206753300	206753400
chr18	13377100	13377200
chr21	36359600	36359700
chr2	235334800	235334900
chr21	47970300	47970400
chr11	35067000	35067100
chr5	133468700	133468800
chr10	121061300	121061400
chr16	17458100	17458200
chr6	143175700	143175800
chr11	35352300	35352400
chr2	175643400	175643500
chr9	126085100	126085200
chr20	39785600	39785700
chr5	118665600	118665700
chr2	75076700	75076800
chr11	77913700	77913800
chr1	45275200	45275300
chr3	71471300	71471400
chr19	19599900	19600000
chr11	45101900	45102000
chr14	50507100	50507200
chr8	129005900	129006000
chr4	38491900	38492000
chr2	43358100	43358200
chr5	131792300	131792400
chr11	18405600	18405700
chrX	106917500	106917600
chr16	89382200	89382300
chr20	51027100	51027200
chr21	45578200	45578300
chr13	100008400	100008500
chr13	22636000	22636100
chr1	203256700	203256800
chr12	92987900	92988000
chr1	110333500	110333600
chr2	29237600	29237700
chr1	92014400	92014500
chr14	94426000	94426100
chr16	57564200	57564300
chr2	198070700	198070800
chr20	31127800	31127900
chr20	50111000	50111100
chr20	31128000	31128100
chr7	149562400	149562500
chr8	29386800	29386900
chr17	38264400	38264500
chr11	35104900	35105000
chr5	154209400	154209500
chr19	16482400	16482500
chr1	45273300	45273400
chr3	42571200	42571300
chr17	38754700	38754800
chr2	86226300	86226400
chr7	95915000	95915100
chr1	19785900	19786000
chr1	59324000	59324100
chr2	235199500	235199600
chr3	30697100	30697200
chr2	201994100	201994200
chr14	23027200	23027300
chr6	112349100	112349200
chr12	113346800	113346900
chr11	47416500	47416600
chr1	236162400	236162500
chr2	43401700	43401800
chr10	71185900	71186000
chr5	156341000	156341100
chr3	141218200	141218300
chr6	135408200	135408300
chr14	23027600	23027700
chr3	14473700	14473800
chr9	134543600	134543700
chr12	110326600	110326700
chr12	50056900	50057000
chr14	74868600	74868700
chr6	37470600	37470700
chr2	106702200	106702300
chr2	136887300	136887400
chr1	247571000	247571100
chrX	39714800	39714900
chr1	45273500	45273600
chr1	224811900	224812000
chr5	75622100	75622200
chrX	39625400	39625500
chr7	143072900	143073000
chr7	151842100	151842200
chr10	73473400	73473500
chr4	6698200	6698300
chr14	99654300	99654400
chr14	71353600	71353700
chr20	50021400	50021500
chr9	136542400	136542500
chr1	25349300	25349400
chr2	192540500	192540600
chr22	30019900	30020000
chr2	235355500	235355600
chr4	111086400	111086500
chr11	117820900	117821000
chr10	125001000	125001100
chr9	15294200	15294300
chr8	41324100	41324200
chr19	43943200	43943300
chr14	74210700	74210800
chr13	114908700	114908800
chr3	10236500	10236600
chr7	8171700	8171800
chr4	2283600	2283700
chr1	117281600	117281700
chr5	169758400	169758500
chr12	50926500	50926600
chr9	136009300	136009400
chr17	74142000	74142100
chr3	156847600	156847700
chr14	68752200	68752300
chr14	105947900	105948000
chr8	103595800	103595900
chr15	31556500	31556600
chr3	177315500	177315600
chr15	42227100	42227200
chr20	51026900	51027000
chr3	30696600	30696700
chr12	123616300	123616400
chr10	121028700	121028800
chr2	74517900	74518000
chr10	89851300	89851400
chr11	60794000	60794100
chr5	150533300	150533400
chr10	105231100	105231200
chr16	79312400	79312500
chr5	75838700	75838800
chr7	104585400	104585500
chr6	25056700	25056800
chr7	105490200	105490300
chr9	92034100	92034200
chr14	105161800	105161900
chr8	141608000	141608100
chr18	60828800	60828900
chr17	45282300	45282400
chr3	186759400	186759500
chr3	156846700	156846800
chr2	218475600	218475700
chr11	35067200	35067300
chr9	114700400	114700500
chr17	78756600	78756700
chr20	17591600	17591700
chr5	56791100	56791200
chr14	99398200	99398300
chr14	99682100	99682200
chr11	95375000	95375100
chr6	166830900	166831000
chr12	123591600	123591700
chr8	141608400	141608500
chr20	52324500	52324600
chr10	126315400	126315500
chr20	4792500	4792600
chr1	183558600	183558700
chr11	35352100	35352200
chr3	59437000	59437100
chr2	86263800	86263900
chr6	35695300	35695400
chr22	42336200	42336300
chr1	160598900	160599000
chr3	10236700	10236800
chr9	95826600	95826700
chr9	117670700	117670800
chr16	81650400	81650500
chr17	17307300	17307400
chr22	36558200	36558300
chr2	238596700	238596800
chr1	16023900	16024000
chr19	2775700	2775800
chr20	58633500	58633600
chr22	20818300	20818400
chr22	24549800	24549900
chr6	36088500	36088600
chr9	36151800	36151900
chr17	38755100	38755200
chr9	130788700	130788800
chr3	59437500	59437600
chr4	1196000	1196100
chr8	20351000	20351100
chr9	134544000	134544100
chr19	3176800	3176900
chr20	57698800	57698900
chr7	134354500	134354600
chr6	37470900	37471000
chr18	60828600	60828700
chr10	74095100	74095200
chr3	189042700	189042800
chr2	30644900	30645000
chr22	37518400	37518500
chr6	36880600	36880700
chr10	22972200	22972300
chr17	25800900	25801000
chr4	11473200	11473300
chr10	73487000	73487100
chr9	134604300	134604400
chr20	50114700	50114800
chr2	54817000	54817100
chr2	68943800	68943900
chr11	35269000	35269100
chr4	99584500	99584600
chr13	42067000	42067100
chr22	39486500	39486600
chr8	37133500	37133600
chr5	150163300	150163400
chr5	150531000	150531100
chr6	41168200	41168300
chr1	110333300	110333400
chr15	66683300	66683400
chr22	47187100	47187200
chr2	231183700	231183800
chr1	54926400	54926500
chr13	40781100	40781200
chr4	90238200	90238300
chr16	21658600	21658700
chr2	231183400	231183500
chr15	31653200	31653300
chr2	235217700	235217800
chr10	82223400	82223500
chr1	155951300	155951400
chr5	146131300	146131400
chr10	126412500	126412600
chr14	23019000	23019100
chr19	43943000	43943100
chr1	182056900	182057000
chr10	112484500	112484600
chr6	36088700	36088800
chr20	5695500	5695600
chr1	172668700	172668800
chr17	71563700	71563800
chr1	66839800	66839900
chr1	203651600	203651700
chr3	41159200	41159300
chr10	125001200	125001300
chr14	105161500	105161600
chr12	50056700	50056800
chr6	159075100	159075200
chr19	46854000	46854100
chr22	31675300	31675400
chr5	150992900	150993000
chr1	193448200	193448300
chr19	44288600	44288700
chr9	132631700	132631800
chr10	133786700	133786800
chr12	29257000	29257100
chr3	141133000	141133100
chr7	158990100	158990200
chr20	57724800	57724900
chr13	41059700	41059800
chr2	235331400	235331500
chr3	71471700	71471800
chr10	73517200	73517300
chr2	86226500	86226600
chr7	50301600	50301700
chr11	128421900	128422000
chr2	68949000	68949100
chr12	4006600	4006700
chr10	14585500	14585600
chr11	63334700	63334800
chr10	17470600	17470700
chrX	106922200	106922300
chr12	4082700	4082800
chr16	27248800	27248900
chr1	153505600	153505700
chr5	14595100	14595200
chr5	75843200	75843300
chr7	100142700	100142800
chr15	64302500	64302600
chr1	5389500	5389600
chr6	160403500	160403600
chr2	235199200	235199300
chr6	2858200	2858300
chr1	167417000	167417100
chr7	104584100	104584200
chr11	1871900	1872000
chr5	169758100	169758200
chr17	72278900	72279000
chr22	37625800	37625900
chr22	30705900	30706000
chr1	92269500	92269600
chr21	44167300	44167400
chr15	86211100	86211200
chr5	169709600	169709700
chr12	6432900	6433000
chr10	73473200	73473300
chr9	123654000	123654100
chr2	242048200	242048300
chr11	14600500	14600600
chr1	235148000	235148100
chr4	99368100	99368200
chr15	89170200	89170300
chr6	36088900	36089000
chr14	66394700	66394800
chr7	95915200	95915300
chr5	142382200	142382300
chr11	128395100	128395200
chr10	126337000	126337100
chr1	154130800	154130900
chr1	25319100	25319200
chr5	118674500	118674600
chr14	61807400	61807500
chr1	160537800	160537900
chr5	110572700	110572800
chr15	90774500	90774600
chr17	73238700	73238800
chr10	121060900	121061000
chr1	45273800	45273900
chr16	4726400	4726500
chr2	235355300	235355400
chr14	50531900	50532000
chr14	35885600	35885700
chr20	39779200	39779300
chr7	150445400	150445500
chr11	118784400	118784500
chr1	236162700	236162800
chr6	16482300	16482400
chr3	13053500	13053600
chr4	185342400	185342500
chr1	154392000	154392100
chr1	226867300	226867400
chr22	38292500	38292600
chr18	60827200	60827300
chr1	121293900	121294000
chr1	31218300	31218400
chr11	35182400	35182500
chr7	50414500	50414600
chr3	30696800	30696900
chr2	65046900	65047000
chr13	74340500	74340600
chr15	63790500	63790600
chr13	100027900	100028000
chr8	20294200	20294300
chr7	151841800	151841900
chr12	6571300	6571400
chr14	70082200	70082300
chr10	15250900	15251000
chr1	223904000	223904100
chr7	44678800	44678900
chr8	128182400	128182500
chr10	120850800	120850900
chr20	43272600	43272700
chr3	10236000	10236100
chr14	69437500	69437600
chr20	1369900	1370000
chr1	32739200	32739300
chr10	3853300	3853400
chr2	42332400	42332500
chr2	233180100	233180200
chr8	125274400	125274500
chr2	222382800	222382900
chr4	154451700	154451800
chr6	158989100	158989200
chr7	2550800	2550900
chr14	64117100	64117200
chr15	81586100	81586200
chr17	65471400	65471500
chr6	37016800	37016900
chr1	117057900	117058000
chr2	222383800	222383900
chr1	109187700	109187800
chr4	42674400	42674500
chr5	141475300	141475400
chr21	45504000	45504100
chr17	17861500	17861600
chr10	121261800	121261900
chr15	101667600	101667700
chr2	101197500	101197600
chr2	68998000	68998100
chr14	90148100	90148200
chr4	7830000	7830100
chr17	4079400	4079500
chr2	198101500	198101600
chr16	49497700	49497800
chr1	203259800	203259900
chr7	50431600	50431700
chr1	181365200	181365300
chr15	81584700	81584800
chr12	53006200	53006300
chr17	4953000	4953100
chr1	2231900	2232000
chr22	37476300	37476400
chr11	128349300	128349400
chr19	39892500	39892600
chr12	50065100	50065200
chr10	3848900	3849000
chr4	84133400	84133500
chr11	14600000	14600100
chr21	35321500	35321600
chr13	100009000	100009100
chr2	219758200	219758300
chr9	92036800	92036900
chr17	43390400	43390500
chr5	109257300	109257400
chr2	237454800	237454900
chr17	78763700	78763800
chr2	30560400	30560500
chr22	22171200	22171300
chr20	8054100	8054200
chr17	17022800	17022900
chr9	134553800	134553900
chr10	121276800	121276900
chr13	40761900	40762000
chr20	39787800	39787900
chr14	98910800	98910900
chr6	154570600	154570700
chr3	43236500	43236600
chr12	6573000	6573100
chr13	100117100	100117200
chr12	104963100	104963200
chr9	73178800	73178900
chr22	31675500	31675600
chr19	35702800	35702900
chr17	17022600	17022700
chr9	95823300	95823400
chr22	37626000	37626100
chr13	99128900	99129000
chr5	135372500	135372600
chr1	159037700	159037800
chr1	2080300	2080400
chr20	50041200	50041300
chr6	33664700	33664800
chr11	65894300	65894400
chr22	37703000	37703100
chr11	72450200	72450300
chr5	150531300	150531400
chr3	46989700	46989800
chr12	111868300	111868400
chr14	23017500	23017600
chr12	45242100	45242200
chr1	25319600	25319700
chr8	131054700	131054800
chr6	160402800	160402900
chr1	181365400	181365500
chr19	34761200	34761300
chr5	159933600	159933700
chr22	37517900	37518000
chr14	50438100	50438200
chr14	74210500	74210600
chr11	75219400	75219500
chr11	75999200	75999300
chr3	46989500	46989600
chr1	110449100	110449200
chr10	82227000	82227100
chr2	136893700	136893800
chr4	38673800	38673900
chr1	211509100	211509200
chr12	65060200	65060300
chr2	135016400	135016500
chr11	118747300	118747400
chr7	134354200	134354300
chr20	54990100	54990200
chr22	36730800	36730900
chr16	23960600	23960700
chr11	63302600	63302700
chr18	74817600	74817700
chr17	16893000	16893100
chr16	23961100	23961200
chr7	142506000	142506100
chr16	27246300	27246400
chr6	112046000	112046100
chr6	33664900	33665000
chr2	68998200	68998300
chr8	19354100	19354200
chr1	159037900	159038000
chr18	13378300	13378400
chr16	3265700	3265800
chr7	30778100	30778200
chr13	21049900	21050000
chr3	193973600	193973700
chr19	35702600	35702700
chr6	31554200	31554300
chr20	42847600	42847700
chr16	82689400	82689500
chr11	62319100	62319200
chr14	20945800	20945900
chr17	37055100	37055200
chr20	4792700	4792800
chr22	25463800	25463900
chr2	86265500	86265600
chr2	29234100	29234200
chr3	128506800	128506900
chr10	33406700	33406800
chr16	88849700	88849800
chr6	139482800	139482900
chr12	15699800	15699900
chrX	42803900	42804000
chr5	140982200	140982300
chr14	102288400	102288500
chr2	127842500	127842600
chr21	43608000	43608100
chr1	211509500	211509600
chr19	13283000	13283100
chr2	127422300	127422400
chr4	89534500	89534600
chr16	48645600	48645700
chr19	16482200	16482300
chr3	32456400	32456500
chr17	49505500	49505600
chr15	81585300	81585400
chr1	150584100	150584200
chr9	33159400	33159500
chr6	110881700	110881800
chr20	35201300	35201400
chr6	167535200	167535300
chr14	68750000	68750100
chr10	17071400	17071500
chr3	71491500	71491600
chr10	134260900	134261000
chr1	12211100	12211200
chr13	111829700	111829800
chr1	114490000	114490100
chr21	35321100	35321200
chr1	26704800	26704900
chr10	126421300	126421400
chr16	66556300	66556400
chr11	12245400	12245500
chr7	142501300	142501400
chr6	112074300	112074400
chr11	62319300	62319400
chr2	216949000	216949100
chr3	124771300	124771400
chr7	8165600	8165700
chr5	150533500	150533600
chr1	160807900	160808000
chr12	68024200	68024300
chr8	29348300	29348400
chr1	223903800	223903900
chr2	233184500	233184600
chr5	141475000	141475100
chr3	43204700	43204800
chr14	98642300	98642400
chr11	60772100	60772200
chr21	45509700	45509800
chr2	29233800	29233900
chr15	31558800	31558900
chr9	77766900	77767000
chr1	35972800	35972900
chr11	35269200	35269300
chr19	11160300	11160400
chr12	40022800	40022900
chr13	99698700	99698800
chr20	57236300	57236400
chr1	154977900	154978000
chr7	100143100	100143200
chr15	78349300	78349400
chr2	197104700	197104800
chr17	8067400	8067500
chr2	196424500	196424600
chr14	23027400	23027500
chr2	106394000	106394100
chr6	74131900	74132000
chr15	66985300	66985400
chr5	66502700	66502800
chr4	153036800	153036900
chr14	23019800	23019900
chr22	19585500	19585600
chr16	68318500	68318600
chr2	106543700	106543800
chr1	19278400	19278500
chr15	86211500	86211600
chr10	82227500	82227600
chr10	126336200	126336300
chrX	9424400	9424500
chr9	7936300	7936400
chr17	57443100	57443200
chr22	37476100	37476200
chr4	82426700	82426800
chr11	10480900	10481000
chr10	23652900	23653000
chr17	8057700	8057800
chr22	37518600	37518700
chr14	50528300	50528400
chr9	136549200	136549300
chr17	17085400	17085500
chr16	27246600	27246700
chr7	50306300	50306400
chr1	40500400	40500500
chr5	156699400	156699500
chr12	50064900	50065000
chr15	38830800	38830900
chr7	44678000	44678100
chr1	66838700	66838800
chr15	89447700	89447800
chr15	65185600	65185700
chr2	197105200	197105300
chr10	3846600	3846700
chr7	104584300	104584400
chr5	169706700	169706800
chr8	67447300	67447400
chr12	121678200	121678300
chr18	2967300	2967400
chr11	85535300	85535400
chr2	11894000	11894100
chr7	149562700	149562800
chr2	70370400	70370500
chr1	112050500	112050600
chr6	33660600	33660700
chr13	49079500	49079600
chr10	11190000	11190100
chr13	46742600	46742700
chr11	60751300	60751400
chr1	27127000	27127100
chr1	229163800	229163900
chr11	121319900	121320000
chr19	2504000	2504100
chr21	35321300	35321400
chr7	139467900	139468000
chr1	19275400	19275500
chr2	86265800	86265900
chr2	69000300	69000400
chr11	118784100	118784200
chr10	4122800	4122900
chr19	19572000	19572100
chr1	90074400	90074500
chr1	116868600	116868700
chr19	44067000	44067100
chr12	65060600	65060700
chr5	35810900	35811000
chr10	22029900	22030000
chr7	130916100	130916200
chr16	28321500	28321600
chr3	98284000	98284100
chr1	26528400	26528500
chr10	82225200	82225300
chr5	55624800	55624900
chr14	50438600	50438700
chr11	128354100	128354200
chr3	43236000	43236100
chr10	126390600	126390700
chr16	68318300	68318400
chr10	63806500	63806600
chr4	89242000	89242100
chr7	151841400	151841500
chr13	74704100	74704200
chr5	154208900	154209000
chr2	106366700	106366800
chr9	134553100	134553200
chr16	4555900	4556000
chr6	130454200	130454300
chr12	90257000	90257100
chr17	37836100	37836200
chr3	151915800	151915900
chr16	27211400	27211500
chr19	17961400	17961500
chr4	26887000	26887100
chr12	107421200	107421300
chr10	103878000	103878100
chr1	100856300	100856400
chr14	60618800	60618900
chr3	187637100	187637200
chr3	43236200	43236300
chr1	183925700	183925800
chr9	134545400	134545500
chr7	143072700	143072800
chr1	43500600	43500700
chr2	37810200	37810300
chr9	134609000	134609100
chr1	117281300	117281400
chr11	35352800	35352900
chr22	19097600	19097700
chr2	54799500	54799600
chr20	43271600	43271700
chr6	130504800	130504900
chr1	151803900	151804000
chr6	30761500	30761600
chr17	29821800	29821900
chr2	37617600	37617700
chr16	50372800	50372900
chr5	66498900	66499000
chr14	98655400	98655500
chr10	11192900	11193000
chr10	116300900	116301000
chr20	39786100	39786200
chr11	12220900	12221000
chr2	54799100	54799200
chr3	38040100	38040200
chr5	131792600	131792700
chr16	19707500	19707600
chr2	201994700	201994800
chr5	169078400	169078500
chr19	14097100	14097200
chr18	2636400	2636500
chr9	123694100	123694200
chr7	50678400	50678500
chr2	238850600	238850700
chr21	43648500	43648600
chr3	114883400	114883500
chr1	117306100	117306200
chr11	14600800	14600900
chr22	31607000	31607100
chr14	98069000	98069100
chr5	148620000	148620100
chr2	197094700	197094800
chr8	1694000	1694100
chr1	2232600	2232700
chr17	30831100	30831200
chr5	172204900	172205000
chr2	85084700	85084800
chr12	46918100	46918200
chr18	2968200	2968300
chr1	160599100	160599200
chr6	106612100	106612200
chr1	112013700	112013800
chr18	74766900	74767000
chr1	12405300	12405400
chr2	38078700	38078800
chr21	44465900	44466000
chr11	35269600	35269700
chr1	154985500	154985600
chr3	156847400	156847500
chr17	49507600	49507700
chr2	11890200	11890300
chr21	36423400	36423500
chr10	22940700	22940800
chr17	38759600	38759700
chr1	172668400	172668500
chr10	11189800	11189900
chr2	127520000	127520100
chr2	106412400	106412500
chr2	240291700	240291800
chr17	1470000	1470100
chr2	222383600	222383700
chr12	12635000	12635100
chr5	135372800	135372900
chr18	74774100	74774200
chr9	5558200	5558300
chr15	38963700	38963800
chr2	43358400	43358500
chr14	74207800	74207900
chr18	74820000	74820100
chr3	59996300	59996400
chr3	98282800	98282900
chr6	149387200	149387300
chr6	5870000	5870100
chr10	3917300	3917400
chr3	50611000	50611100
chr1	203259300	203259400
chr8	141283500	141283600
chr11	60754100	60754200
chr20	47356300	47356400
chr1	92270200	92270300
chr20	52565800	52565900
chr11	60809300	60809400
chr17	16171200	16171300
chr7	39673800	39673900
chr4	48140200	48140300
chr14	100659600	100659700
chr5	79488500	79488600
chr1	223902400	223902500
chr13	49079700	49079800
chr1	185536500	185536600
chr2	149281900	149282000
chr1	175158000	175158100
chr2	85122100	85122200
chr17	74148300	74148400
chr2	197094900	197095000
chr14	50563200	50563300
chr1	100860700	100860800
chr2	144015500	144015600
chr2	235353800	235353900
chr4	2292600	2292700
chr9	134553400	134553500
chr1	12233200	12233300
chr10	6572200	6572300
chr8	67445600	67445700
chr22	37626200	37626300
chr12	90344100	90344200
chr3	188850100	188850200
chr11	118783900	118784000
chr7	50415800	50415900
chr5	131791900	131792000
chr17	27252900	27253000
chr19	16480600	16480700
chr11	128332900	128333000
chrX	39714500	39714600
chr8	27224500	27224600
chr1	151918000	151918100
chr14	93082200	93082300
chr20	39787300	39787400
chr2	113926100	113926200
chr18	77283300	77283400
chr2	28633500	28633600
chr11	35099200	35099300
chr4	1195800	1195900
chr2	231526600	231526700
chr10	12491300	12491400
chrX	13032000	13032100
chr2	8684000	8684100
chr10	14605600	14605700
chr4	103534400	103534500
chr14	93053500	93053600
chr7	150178200	150178300
chr6	149461600	149461700
chr7	17178600	17178700
chr10	73508800	73508900
chr15	78396100	78396200
chr3	13908200	13908300
chr2	114644800	114644900
chr11	48077200	48077300
chr16	56296300	56296400
chr8	130984500	130984600
chr22	23561500	23561600
chr3	194980100	194980200
chr3	101240100	101240200
chr3	176919800	176919900
chr5	40407100	40407200
chr5	110866400	110866500
chr10	73496000	73496100
chr1	19785700	19785800
chr4	48140500	48140600
chr2	68996400	68996500
chr13	42969300	42969400
chr10	92960500	92960600
chr17	8057900	8058000
chr1	246119900	246120000
chr1	100863300	100863400
chr2	238606100	238606200
chr8	41814700	41814800
chr21	46038700	46038800
chr4	153020600	153020700
chr2	28646900	28647000
chr10	7235500	7235600
chr3	56962400	56962500
chr8	67446200	67446300
chr10	97723600	97723700
chr5	133468300	133468400
chr3	46018600	46018700
chr12	92987400	92987500
chr21	35349100	35349200
chr12	123605000	123605100
chr2	144020200	144020300
chr11	47416200	47416300
chr13	41931200	41931300
chr21	46077700	46077800
chr3	111030500	111030600
chr10	86094200	86094300
chr1	198581900	198582000
chr7	151466100	151466200
chrX	56791900	56792000
chr1	206911000	206911100
chr2	134991300	134991400
chr5	153601100	153601200
chr2	219150100	219150200
chr11	13945500	13945600
chr17	73483600	73483700
chr14	32414300	32414400
chr21	47970700	47970800
chr7	50729200	50729300
chr5	16618100	16618200
chr15	69760900	69761000
chr5	131764100	131764200
chr13	21049700	21049800
chr8	54757300	54757400
chr5	150530800	150530900
chr12	111028900	111029000
chr17	78865500	78865600
chr2	68995600	68995700
chr13	100033500	100033600
chr8	102149900	102150000
chr15	78359000	78359100
chr2	198080800	198080900
chr6	25866200	25866300
chr11	102177300	102177400
chr19	49378600	49378700
chr7	142131500	142131600
chr20	37469500	37469600
chr13	30721000	30721100
chr2	198070200	198070300
chr21	45564000	45564100
chr11	122598200	122598300
chr2	136889600	136889700
chr9	116274600	116274700
chr2	54798100	54798200
chr7	24866100	24866200
chr8	33412100	33412200
chr2	42354600	42354700
chr2	54816800	54816900
chr2	12849700	12849800
chr5	95873400	95873500
chr6	159483500	159483600
chr14	61804900	61805000
chr1	40856600	40856700
chr2	3226600	3226700
chr10	125001400	125001500
chr9	100931500	100931600
chr5	118613700	118613800
chr3	141130700	141130800
chrX	64821700	64821800
chr6	146187900	146188000
chrX	10051400	10051500
chr2	234330500	234330600
chr1	117307600	117307700
chr1	42363700	42363800
chr1	223404000	223404100
chr8	19353900	19354000
chr3	14184300	14184400
chr5	118673100	118673200
chr14	61919200	61919300
chr15	81585600	81585700
chr20	25072000	25072100
chr11	121199200	121199300
chr4	26880400	26880500
chr11	95747900	95748000
chr2	28844500	28844600
chr12	57873900	57874000
chr10	73487400	73487500
chr11	4111300	4111400
chr22	23568000	23568100
chr5	14415100	14415200
chr6	71361100	71361200
chr16	89182300	89182400
chr8	26180700	26180800
chr2	198102900	198103000
chr10	81956300	81956400
chr20	61585300	61585400
chr5	55934700	55934800
chr19	2042000	2042100
chr7	105490000	105490100
chr4	2293000	2293100
chr2	69056400	69056500
chr7	55543600	55543700
chr3	111853500	111853600
chr2	86266400	86266500
chr17	57860800	57860900
chr2	218475300	218475400
chr17	8845000	8845100
chr2	42359900	42360000
chr13	41187200	41187300
chr6	42358400	42358500
chr4	103519300	103519400
chrX	129216800	129216900
chr22	42336600	42336700
chr10	6452100	6452200
chr13	100035100	100035200
chr11	133814900	133815000
chr4	6944000	6944100
chr22	50977700	50977800
chr2	237455300	237455400
chr17	78763900	78764000
chr22	23158400	23158500
chr17	8844300	8844400
chr12	53024700	53024800
chr2	240291300	240291400
chr7	104585900	104586000
chr20	17591000	17591100
chr1	203260000	203260100
chr14	51290500	51290600
chr4	143617700	143617800
chr1	111174400	111174500
chr12	51876800	51876900
chr10	3853500	3853600
chr10	133786400	133786500
chr10	33442800	33442900
chr9	134604100	134604200
chr7	138777900	138778000
chrX	10051100	10051200
chr2	173328300	173328400
chr5	169704300	169704400
chr3	186730500	186730600
chrX	106917700	106917800
chr1	90222400	90222500
chr9	114700600	114700700
chr17	14106600	14106700
chr19	36100900	36101000
chr11	128362000	128362100
chr10	17066000	17066100
chr2	190523000	190523100
chr15	64198200	64198300
chr19	10253800	10253900
chr10	105673100	105673200
chr16	84632900	84633000
chr3	186848200	186848300
chr12	12961500	12961600
chr17	62982200	62982300
chr2	204800100	204800200
chr13	22636200	22636300
chr15	86245900	86246000
chr5	14706900	14707000
chr12	11698700	11698800
chr22	45060300	45060400
chr5	150465800	150465900
chr18	33196800	33196900
chr2	233947200	233947300
chr3	43797300	43797400
chr2	136996400	136996500
chr2	106417300	106417400
chr8	101506700	101506800
chr2	208007700	208007800
chr18	21154200	21154300
chr5	172192600	172192700
chr8	41815100	41815200
chr1	12494900	12495000
chr6	236000	236100
chr16	3265500	3265600
chr5	118610800	118610900
chr16	89571900	89572000
chr5	156699700	156699800
chr10	33399700	33399800
chr14	50549800	50549900
chr10	22970700	22970800
chr2	12849200	12849300
chr21	36308800	36308900
chr8	2082000	2082100
chr15	65186300	65186400
chr3	58457200	58457300
chr8	1736300	1736400
chr17	19675100	19675200
chr1	198136800	198136900
chr5	76028400	76028500
chr4	114276700	114276800
chr1	200500500	200500600
chr22	31674900	31675000
chr14	35886100	35886200
chr5	126147400	126147500
chr17	4384800	4384900
chr2	231183200	231183300
chr12	121677400	121677500
chr14	74210900	74211000
chr20	32441300	32441400
chr21	36415400	36415500
chr13	46758100	46758200
chr10	126385000	126385100
chr8	128992800	128992900
chr12	111872300	111872400
chr5	133440400	133440500
chr3	56817300	56817400
chr14	23589600	23589700
chr12	21829800	21829900
chr3	158440900	158441000
chr19	16482000	16482100
chr20	48955800	48955900
chr3	176828200	176828300
chr8	101422500	101422600
chr17	38764700	38764800
chrX	37614300	37614400
chr14	74210300	74210400
chr17	33349800	33349900
chr12	46604800	46604900
chr9	95826800	95826900
chr2	37853200	37853300
chr4	154418500	154418600
chr11	12257600	12257700
chr11	95746200	95746300
chr12	6570700	6570800
chr1	156718300	156718400
chr6	41989800	41989900
chr10	6572700	6572800
chr11	74987400	74987500
chr10	3849200	3849300
chr10	120850400	120850500
chr2	42360200	42360300
chr15	33418500	33418600
chr6	32912300	32912400
chr17	2169900	2170000
chr1	160807600	160807700
chr2	99071900	99072000
chr7	24861300	24861400
chr10	88171400	88171500
chr1	173174600	173174700
chr5	118664400	118664500
chr19	30114600	30114700
chr13	24841500	24841600
chr13	99136800	99136900
chr16	12173400	12173500
chr3	13058200	13058300
chr1	21606400	21606500
chr15	31652900	31653000
chr22	40317100	40317200
chr1	151918300	151918400
chr10	73508600	73508700
chr5	141395500	141395600
chr9	33161000	33161100
chr21	45509200	45509300
chr7	102072100	102072200
chr10	33415200	33415300
chr9	134619600	134619700
chr7	130629700	130629800
chr3	50284000	50284100
chr5	131762700	131762800
chr12	96635400	96635500
chr8	71436400	71436500
chr22	23561300	23561400
chr6	112311100	112311200
chr8	134629000	134629100
chr5	110570300	110570400
chr15	66121400	66121500
chr9	92041600	92041700
chr8	38795500	38795600
chr11	62321000	62321100
chr14	23024800	23024900
chr10	3852800	3852900
chr14	105948400	105948500
chr16	28148800	28148900
chr7	2548900	2549000
chr9	92070300	92070400
chr19	42627200	42627300
chr14	50507400	50507500
chr14	91790600	91790700
chr1	101776400	101776500
chr17	17085100	17085200
chr17	37054700	37054800
chr11	35173100	35173200
chr17	38697300	38697400
chrX	42802300	42802400
chr10	89826900	89827000
chr1	2222100	2222200
chr3	196339100	196339200
chr10	73474000	73474100
chr8	134581000	134581100
chr14	95986100	95986200
chr18	60828200	60828300
chr2	86413200	86413300
chr3	141129700	141129800
chr2	106392400	106392500
chr7	36764300	36764400
chr1	206753000	206753100
chr16	4555200	4555300
chr14	91698000	91698100
chr3	14186300	14186400
chr9	134375600	134375700
chr5	95144900	95145000
chr10	17069300	17069400
chrX	13002900	13003000
chr14	24080000	24080100
chr19	41309800	41309900
chr9	137283500	137283600
chr5	131801700	131801800
chr6	157971300	157971400
chr7	105450000	105450100
chr2	54823800	54823900
chr12	21768000	21768100
chr22	39486700	39486800
chr3	14926500	14926600
chr2	136814900	136815000
chr19	47661400	47661500
chr15	22451600	22451700
chr5	142602200	142602300
chr1	159880900	159881000
chr3	56822900	56823000
chr14	69152700	69152800
chr11	118188000	118188100
chr7	45075800	45075900
chr14	104860200	104860300
chr12	48202100	48202200
chr8	144938700	144938800
chr1	234904600	234904700
chr1	147120400	147120500
chr17	27253100	27253200
chrX	64925500	64925600
chr15	66125100	66125200
chr10	73509000	73509100
chr1	160071000	160071100
chr10	22935800	22935900
chr14	99398400	99398500
chr16	89930500	89930600
chr5	55909100	55909200
chr2	235201100	235201200
chr1	234860500	234860600
chr9	5558400	5558500
chr4	84425500	84425600
chr13	48701300	48701400
chr15	77472000	77472100
chr15	78361500	78361600
chr10	73508400	73508500
chr9	130320600	130320700
chr2	68997300	68997400
chr1	198135200	198135300
chr11	36433300	36433400
chr10	16829800	16829900
chr11	128586700	128586800
chr16	12173600	12173700
chr13	41187600	41187700
chr20	39774700	39774800
chr2	231508400	231508500
chr1	234867000	234867100
chr22	40315800	40315900
chr3	43431100	43431200
chr22	40332600	40332700
chr15	38903700	38903800
chr3	187717900	187718000
chr8	20351200	20351300
chr12	92423800	92423900
chr11	61793000	61793100
chr17	17029700	17029800
chr22	27038800	27038900
chr2	235335400	235335500
chr14	69246300	69246400
chr10	82247900	82248000
chr2	106393500	106393600
chr11	117824000	117824100
chr18	43736300	43736400
chr14	91869100	91869200
chr10	116298300	116298400
chr19	42705100	42705200
chr19	42626600	42626700
chr14	95990400	95990500
chr2	201995500	201995600
chr6	159485400	159485500
chr2	3226800	3226900
chr17	17079900	17080000
chr1	25878700	25878800
chr3	50642400	50642500
chr5	133467100	133467200
chr15	81579100	81579200
chr3	128734500	128734600
chr15	41199100	41199200
chr17	80821800	80821900
chr17	33378200	33378300
chr6	138145400	138145500
chr15	61137400	61137500
chr1	10571400	10571500
chr8	29387000	29387100
chr10	121065700	121065800
chr1	5389700	5389800
chr1	40870200	40870300
chr9	92059300	92059400
chr9	123654500	123654600
chr11	6424200	6424300
chr19	19600300	19600400
chr9	131661700	131661800
chr8	102168000	102168100
chr2	85083100	85083200
chr15	90944400	90944500
chr5	118677000	118677100
chr17	30830900	30831000
chr1	42272400	42272500
chr1	222593300	222593400
chr1	20575700	20575800
chr2	162849400	162849500
chr12	110405600	110405700
chr12	53039300	53039400
chr22	41124800	41124900
chr15	67413900	67414000
chr8	61839400	61839500
chr12	68575100	68575200
chr8	19369000	19369100
chr2	122457600	122457700
chr1	36840000	36840100
chr10	22920800	22920900
chr10	44311900	44312000
chr2	74518100	74518200
chr3	46581000	46581100
chr14	98693700	98693800
chr12	12961300	12961400
chr9	278800	278900
chr11	73683500	73683600
chr7	36824700	36824800
chr15	61013000	61013100
chr16	28198500	28198600
chr19	16181000	16181100
chr2	75074200	75074300
chr20	32143200	32143300
chr3	3214000	3214100
chr1	66796300	66796400
chr6	112349700	112349800
chr12	6895900	6896000
chr20	58633300	58633400
chr11	118747600	118747700
chr8	128994100	128994200
chr12	124422900	124423000
chr10	106082600	106082700
chr8	8729500	8729600
chr17	49508000	49508100
chr12	123959600	123959700
chr2	61046500	61046600
chr3	33089300	33089400
chr9	4668000	4668100
chr14	65754800	65754900
chr14	91575300	91575400
chr20	30922300	30922400
chr3	42430100	42430200
chr9	134544700	134544800
chr5	142389500	142389600
chr16	15685000	15685100
chr16	79312900	79313000
chr3	59410900	59411000
chr15	31658600	31658700
chr16	68451500	68451600
chr1	160071200	160071300
chr20	39786400	39786500
chr2	29238000	29238100
chr20	47378200	47378300
chr7	142500500	142500600
chr12	51789400	51789500
chr1	175157800	175157900
chr13	30945800	30945900
chr1	160510400	160510500
chr12	53039100	53039200
chr2	99077700	99077800
chr1	167598000	167598100
chr2	113926400	113926500
chr14	71128600	71128700
chr1	156459600	156459700
chr11	117917000	117917100
chr10	73516500	73516600
chr1	117307400	117307500
chr6	112083000	112083100
chr3	43065700	43065800
chr21	26936400	26936500
chr6	11711800	11711900
chr1	21607000	21607100
chr1	111759000	111759100
chr2	198734900	198735000
chr20	57236800	57236900
chr14	35802000	35802100
chr3	56958000	56958100
chr11	35181400	35181500
chr3	30697300	30697400
chr17	33379000	33379100
chr2	106755200	106755300
chr19	47438500	47438600
chr5	66517700	66517800
chr9	131661900	131662000
chr1	26616600	26616700
chr16	28321100	28321200
chr2	127417000	127417100
chr17	27253500	27253600
chr6	1527100	1527200
chr2	85084500	85084600
chr6	42370900	42371000
chr18	21591100	21591200
chr14	91841200	91841300
chr14	91872200	91872300
chr3	43431400	43431500
chr20	35120800	35120900
chr17	71718900	71719000
chr1	225633000	225633100
chr11	128350700	128350800
chr13	46870200	46870300
chr14	51252300	51252400
chr2	201997600	201997700
chr11	95991900	95992000
chr8	38795700	38795800
chr5	156340600	156340700
chr17	37252800	37252900
chr3	105472000	105472100
chr19	19708800	19708900
chr1	211913300	211913400
chr10	3852500	3852600
chr12	58292700	58292800
chr1	66815500	66815600
chr17	53314700	53314800
chrX	53742500	53742600
chr10	80807900	80808000
chr1	144537800	144537900
chr4	120060700	120060800
chr5	169757700	169757800
chr10	73495700	73495800
chr9	132631900	132632000
chr14	98460900	98461000
chr11	73684600	73684700
chr9	95732300	95732400
chr16	57169100	57169200
chr12	12594800	12594900
chr3	183003600	183003700
chr1	6420000	6420100
chr6	154478100	154478200
chr15	93461000	93461100
chrX	39196000	39196100
chr3	32470000	32470100
chr1	160634800	160634900
chr17	54680300	54680400
chr15	78359200	78359300
chr17	76755000	76755100
chr5	143569700	143569800
chr15	89447900	89448000
chr19	47598000	47598100
chr3	16942900	16943000
chr7	50461400	50461500
chr11	60752300	60752400
chr2	71299100	71299200
chr2	85067700	85067800
chr2	198074500	198074600
chr3	16524500	16524600
chr10	126422000	126422100
chr14	61809300	61809400
chr10	112116700	112116800
chr17	47826600	47826700
chr8	66865900	66866000
chr20	47433800	47433900
chr3	98282300	98282400
chr7	114649100	114649200
chr3	51720400	51720500
chr1	203256400	203256500
chr12	794900	795000
chr14	93123700	93123800
chr1	167443800	167443900
chr3	42054500	42054600
chr14	98639200	98639300
chr13	41931500	41931600
chr2	235354900	235355000
chr5	131762300	131762400
chr11	3964200	3964300
chr18	43246600	43246700
chr13	74339900	74340000
chr22	47170500	47170600
chr10	22944100	22944200
chr10	33406500	33406600
chr16	23961700	23961800
chr6	154570300	154570400
chr18	74818800	74818900
chr14	50552400	50552500
chr1	203258800	203258900
chr3	16884800	16884900
chr17	47826400	47826500
chr9	112730300	112730400
chr19	47598200	47598300
chr14	92336700	92336800
chr14	102285200	102285300
chr2	37812300	37812400
chr5	53942700	53942800
chr17	45282100	45282200
chr3	8399100	8399200
chr7	50426200	50426300
chr5	66512200	66512300
chr9	131665000	131665100
chr1	108329100	108329200
chr3	10234800	10234900
chr12	50056500	50056600
chr8	128208500	128208600
chr15	63790100	63790200
chr15	31651700	31651800
chr21	44204400	44204500
chr4	7856600	7856700
chr17	38760400	38760500
chr19	14260200	14260300
chr4	90211500	90211600
chr15	64915100	64915200
chr7	50807600	50807700
chr14	90186900	90187000
chr2	135428300	135428400
chr5	40437200	40437300
chr3	52287700	52287800
chr14	70092300	70092400
chr2	205746400	205746500
chr4	55808300	55808400
chr14	61938400	61938500
chr4	109032400	109032500
chr17	37926100	37926200
chr7	657900	658000
chr2	102333600	102333700
chr17	66293500	66293600
chr1	90223500	90223600
chr13	100195700	100195800
chr3	30699600	30699700
chr2	25518500	25518600
chr2	235335700	235335800
chr14	68973700	68973800
chr19	42706000	42706100
chr20	43273500	43273600
chr10	3847900	3848000
chr10	5339300	5339400
chr10	111694900	111695000
chr19	44067200	44067300
chr13	100035400	100035500
chr10	126339700	126339800
chr10	3848500	3848600
chr19	41309500	41309600
chr3	32499500	32499600
chr12	65073800	65073900
chr16	23838000	23838100
chr3	56822600	56822700
chr9	130769900	130770000
chr10	73495400	73495500
chr2	198077600	198077700
chr3	13390300	13390400
chr12	21829300	21829400
chr3	13907600	13907700
chr6	108107600	108107700
chr9	129234000	129234100
chr1	232054600	232054700
chr16	68113400	68113500
chr1	109189300	109189400
chr13	42969100	42969200
chr10	63807200	63807300
chr11	62319600	62319700
chr20	33168300	33168400
chr18	74766400	74766500
chr11	128498900	128499000
chr10	6079900	6080000
chr20	3103600	3103700
chr2	181988800	181988900
chr15	78343900	78344000
chr3	46139900	46140000
chr14	72918300	72918400
chr13	49227600	49227700
chr15	61092300	61092400
chr16	89427900	89428000
chr22	36764400	36764500
chr9	95825900	95826000
chr13	74289800	74289900
chr21	26946300	26946400
chr3	108540000	108540100
chr2	38880700	38880800
chr3	52287400	52287500
chr8	11678600	11678700
chr11	128212000	128212100
chr13	100004200	100004300
chr1	25291200	25291300
chr15	86163900	86164000
chr8	131055000	131055100
chr13	46870600	46870700
chr1	27126500	27126600
chr12	92271200	92271300
chr12	11884100	11884200
chr11	11171800	11171900
chr1	42138900	42139000
chr7	24866300	24866400
chr11	44595700	44595800
chr3	50628400	50628500
chr12	9807700	9807800
chr4	185374900	185375000
chr5	150465400	150465500
chr1	22345600	22345700
chr1	153513700	153513800
chr2	198074800	198074900
chr3	143470600	143470700
chr2	134990000	134990100
chr15	86125100	86125200
chr22	31739800	31739900
chr10	73502100	73502200
chr3	14186100	14186200
chr9	104332900	104333000
chr5	125844900	125845000
chr17	75441800	75441900
chr14	50467900	50468000
chr7	107497800	107497900
chr9	132891200	132891300
chr14	98191300	98191400
chr9	92041400	92041500
chr11	6425900	6426000
chr10	82258300	82258400
chr3	186627400	186627500
chr3	14473000	14473100
chr3	45735900	45736000
chr17	61783900	61784000
chr9	77686700	77686800
chr11	60749300	60749400
chr17	60802200	60802300
chr9	74398100	74398200
chr9	100866800	100866900
chr19	35705100	35705200
chr11	122617000	122617100
chr5	1792900	1793000
chr17	16892300	16892400
chr11	128361000	128361100
chr2	29234400	29234500
chr10	11268800	11268900
chr2	32037300	32037400
chr22	30699700	30699800
chr3	69143900	69144000
chr17	4079800	4079900
chr9	130789000	130789100
chr20	47333000	47333100
chr5	130594300	130594400
chr6	53198300	53198400
chr17	17023100	17023200
chr8	134094100	134094200
chr7	55601500	55601600
chr18	77277000	77277100
chr1	111737600	111737700
chr12	96840000	96840100
chr13	46747100	46747200
chr5	118675400	118675500
chr2	231522600	231522700
chr14	76009300	76009400
chr1	90205700	90205800
chrX	106984900	106985000
chr13	100020100	100020200
chr2	198064300	198064400
chr15	22466400	22466500
chr11	64632100	64632200
chr1	42268400	42268500
chr15	81585100	81585200
chr2	30480600	30480700
chr3	141218400	141218500
chr12	111494800	111494900
chr14	71354000	71354100
chr20	3102300	3102400
chr1	226864900	226865000
chr5	110566100	110566200
chrX	15769200	15769300
chr12	45241900	45242000
chr14	50563000	50563100
chr1	226899900	226900000
chr14	91839800	91839900
chr15	63789700	63789800
chr1	89744500	89744600
chr1	40857600	40857700
chr19	2042500	2042600
chr15	55575800	55575900
chr13	52394800	52394900
chr1	32739700	32739800
chr1	117309900	117310000
chr22	20232600	20232700
chr15	55559500	55559600
chr5	66511700	66511800
chr2	175358400	175358500
chr1	41230100	41230200
chr19	8633900	8634000
chr10	88170900	88171000
chr5	95144500	95144600
chr15	38989100	38989200
chr2	173361000	173361100
chr16	87421800	87421900
chr6	35278700	35278800
chr3	152940000	152940100
chr9	116286300	116286400
chr2	127421800	127421900
chr14	100873100	100873200
chr12	6250000	6250100
chr11	60858300	60858400
chr22	19584700	19584800
chr3	42567900	42568000
chr15	31645300	31645400
chr9	125578800	125578900
chr12	4083000	4083100
chr15	81586900	81587000
chr12	53005400	53005500
chr7	44678200	44678300
chr3	50610600	50610700
chr7	50430600	50430700
chr4	1247600	1247700
chr2	137039200	137039300
chr18	2970800	2970900
chr20	54993500	54993600
chr9	92089400	92089500
chr3	45151500	45151600
chr10	17248500	17248600
chr8	134576900	134577000
chr3	108540200	108540300
chr2	8617400	8617500
chr15	77306500	77306600
chr11	118748800	118748900
chr1	111423200	111423300
chr10	73527700	73527800
chr14	105759900	105760000
chr17	75780300	75780400
chr7	2548200	2548300
chr13	100085400	100085500
chr3	32465800	32465900
chr12	57873700	57873800
chr6	108108400	108108500
chr2	238807400	238807500
chr19	51626800	51626900
chr4	143279100	143279200
chr9	139434400	139434500
chr17	19779900	19780000
chr17	39495400	39495500
chr3	14474800	14474900
chr15	52758200	52758300
chr6	112294600	112294700
chr12	782600	782700
chr22	25465000	25465100
chr11	35105200	35105300
chr7	142502100	142502200
chr1	92269900	92270000
chr3	13457200	13457300
chr1	23939700	23939800
chr6	24950600	24950700
chr9	100669200	100669300
chr15	29240600	29240700
chr5	143569500	143569600
chr9	34663200	34663300
chr10	126367300	126367400
chr17	55677400	55677500
chr17	39464700	39464800
chr3	14186500	14186600
chr12	50067900	50068000
chr5	118613400	118613500
chr8	125576000	125576100
chr6	112072700	112072800
chr11	128337600	128337700
chr16	15730400	15730500
chr21	36359900	36360000
chr18	74773800	74773900
chr5	169077900	169078000
chr7	150429500	150429600
chr11	48028300	48028400
chr16	27254100	27254200
chr12	110326200	110326300
chr15	61092500	61092600
chr22	23130500	23130600
chr18	77165600	77165700
chr11	85850200	85850300
chr14	98637800	98637900
chr9	95824200	95824300
chr1	36004800	36004900
chr17	75780500	75780600
chr22	20911900	20912000
chr1	25886500	25886600
chr1	27070900	27071000
chr2	96814200	96814300
chr15	60866000	60866100
chr6	139455300	139455400
chr11	94822100	94822200
chr18	3596500	3596600
chr5	171538400	171538500
chr12	123599800	123599900
chr5	112222700	112222800
chr4	90205300	90205400
chr8	126620500	126620600
chr2	205832500	205832600
chr9	33163000	33163100
chr19	30163400	30163500
chr14	50446100	50446200
chr8	142413800	142413900
chr12	65071900	65072000
chr1	36004600	36004700
chr11	57559700	57559800
chr18	74820600	74820700
chr4	113208700	113208800
chr8	71529300	71529400
chr7	105711600	105711700
chr2	235334200	235334300
chr14	91834100	91834200
chr20	43272200	43272300
chr6	37458200	37458300
chr11	35104600	35104700
chr1	172668200	172668300
chr12	92270900	92271000
chr13	52400900	52401000
chr14	74209600	74209700
chr13	114916500	114916600
chr21	43658600	43658700
chr3	141130400	141130500
chr15	78357500	78357600
chr14	95962100	95962200
chr7	50460900	50461000
chr10	73502600	73502700
chr21	45575700	45575800
chr1	31218500	31218600
chr3	50628600	50628700
chr9	134607100	134607200
chr14	76008700	76008800
chr6	14277400	14277500
chr1	206755800	206755900
chr17	71824200	71824300
chr2	109965100	109965200
chr10	6572000	6572100
chr6	43192400	43192500
chr16	79312200	79312300
chr1	110167100	110167200
chr7	150166600	150166700
chr1	27160100	27160200
chr20	13228600	13228700
chr15	67393600	67393700
chr17	80851600	80851700
chr14	70103300	70103400
chr20	48763900	48764000
chr20	57695700	57695800
chr14	91839600	91839700
chr1	151918500	151918600
chr3	141132400	141132500
chr11	11171500	11171600
chr6	24909200	24909300
chr11	76794000	76794100
chr11	128346500	128346600
chr20	56881900	56882000
chr3	121373400	121373500
chr9	123653200	123653300
chr2	99077500	99077600
chr3	71505700	71505800
chr3	71506100	71506200
chr4	89534800	89534900
chr6	131602800	131602900
chr16	49497300	49497400
chr1	42139100	42139200
chr17	76755400	76755500
chr9	77767500	77767600
chr11	116798500	116798600
chr14	98607800	98607900
chr13	97878700	97878800
chr13	84711100	84711200
chrX	75368300	75368400
chr4	99584800	99584900
chrY	23410800	23410900
chr2	192502600	192502700
chr14	24953400	24953500
chr9	116341500	116341600
chr19	16697900	16698000
chr5	171538700	171538800
chr13	46758700	46758800
chr19	49972200	49972300
chr6	112126100	112126200
chr18	13378000	13378100
chr9	130730800	130730900
chr3	30684300	30684400
chr14	98641900	98642000
chr3	128506500	128506600
chr6	15341200	15341300
chr8	22500600	22500700
chr16	24025900	24026000
chr1	101745000	101745100
chr4	7761300	7761400
chr15	22450400	22450500
chr15	78330300	78330400
chr10	126329700	126329800
chr6	139572000	139572100
chr6	138145800	138145900
chr3	128035500	128035600
chr5	150477800	150477900
chr2	96908100	96908200
chr14	50528800	50528900
chr16	85089500	85089600
chr17	16892800	16892900
chr1	203290400	203290500
chr9	92070700	92070800
chr18	13438700	13438800
chr17	55677100	55677200
chr14	98651700	98651800
chr9	100882900	100883000
chr15	31633400	31633500
chr22	50908700	50908800
chr2	109649400	109649500
chr17	37912400	37912500
chrX	106985700	106985800
chr6	112171700	112171800
chr17	76745000	76745100
chr7	55601700	55601800
chr8	27957900	27958000
chr2	12628600	12628700
chr3	50639200	50639300
chr5	143570300	143570400
chr11	75219200	75219300
chr4	99584300	99584400
chr12	47785600	47785700
chr2	85067900	85068000
chr1	151806000	151806100
chr3	107811600	107811700
chr9	33138400	33138500
chr21	46722100	46722200
chr2	43397100	43397200
chr4	148973700	148973800
chr9	132890600	132890700
chr1	101774500	101774600
chr17	55681400	55681500
chr16	84641900	84642000
chr11	35195800	35195900
chr15	38849000	38849100
chr22	25464200	25464300
chr19	49972400	49972500
chr9	134604500	134604600
chr4	8542000	8542100
chr9	99161600	99161700
chr5	75627200	75627300
chr18	67564600	67564700
chr1	150081800	150081900
chr15	90944100	90944200
chr9	92034300	92034400
chr8	27224100	27224200
chr9	117671300	117671400
chr1	111759200	111759300
chr19	42705400	42705500
chr18	3062000	3062100
chr14	56274200	56274300
chr19	47598500	47598600
chr9	278000	278100
chr8	121719200	121719300
chr1	117304200	117304300
chr10	73517000	73517100
chr11	117872700	117872800
chr9	100931800	100931900
chr15	81587300	81587400
chr21	44529200	44529300
chr11	123328200	123328300
[truncated: 20,184 more rows]
