# Supplementary material for: DELTA: A Distal Enhancer Locating Tool Based on AdaBoost Algorithm and Shape Features of Chromatin Modifications
Source: PLoS One. 2015 Jun 19;10(6):e0130622. doi: 10.1371/journal.pone.0130622 (PMC4474808; doi:10.1371/journal.pone.0130622)
Supplement: S4 Table — (XLSX) [file pone.0130622.s010.xlsx]

## Sheet: Sheet1
Table S4. Enhancer predictions in H1 cells using DELTA with H3K4me1, H3K4me2 and H3K4me3
Chromosome	Start	End
chr1	160957300	160957400
chr11	88041500	88041600
chr1	114580900	114581000
chr9	92050500	92050600
chr3	45353800	45353900
chr1	209578700	209578800
chr2	120013700	120013800
chr20	32598700	32598800
chr1	113585200	113585300
chr10	114718000	114718100
chr12	130357000	130357100
chr2	189168200	189168300
chr3	27574800	27574900
chr4	87881400	87881500
chr4	139580700	139580800
chr9	28970600	28970700
chr9	119233500	119233600
chr4	69270200	69270300
chr7	127324400	127324500
chr8	128830300	128830400
chr3	186903400	186903500
chr15	26480800	26480900
chr22	49930400	49930500
chr7	49284700	49284800
chr1	27334600	27334700
chr10	13924200	13924300
chr2	121130700	121130800
chr22	23584900	23585000
chr4	27125100	27125200
chr14	91880300	91880400
chr6	35004900	35005000
chr13	36431700	36431800
chr3	185504700	185504800
chr3	186716700	186716800
chr12	72341600	72341700
chrX	39632300	39632400
chr8	110274800	110274900
chr9	13491800	13491900
chr5	59005500	59005600
chr9	108166200	108166300
chr5	141218900	141219000
chr8	122167700	122167800
chr3	197301600	197301700
chr9	14547500	14547600
chr22	29385300	29385400
chr1	182071000	182071100
chr5	75722100	75722200
chr14	91108100	91108200
chr1	211573200	211573300
chr12	13241600	13241700
chr16	68797000	68797100
chr19	35694200	35694300
chr3	149088300	149088400
chrX	13216600	13216700
chr5	179758900	179759000
chr10	73381800	73381900
chr11	10373400	10373500
chrX	149675400	149675500
chr3	186716400	186716500
chr3	138581800	138581900
chr4	186760300	186760400
chr5	159593800	159593900
chr7	26988500	26988600
chr11	36131800	36131900
chr6	157973200	157973300
chr8	30255800	30255900
chr1	117255100	117255200
chr13	43450300	43450400
chr3	193530800	193530900
chr2	70960700	70960800
chr3	113873600	113873700
chr14	24014300	24014400
chr7	49284500	49284600
chr4	186934800	186934900
chr20	11521200	11521300
chr5	162758100	162758200
chr9	2281600	2281700
chr2	17724700	17724800
chr20	44394100	44394200
chr11	57549000	57549100
chr5	170188400	170188500
chr11	121277700	121277800
chr13	36432000	36432100
chr12	124625700	124625800
chr4	129604300	129604400
chr15	26936300	26936400
chr8	30399400	30399500
chr15	67322700	67322800
chr17	64773600	64773700
chr1	156093200	156093300
chr3	46615200	46615300
chr9	32344700	32344800
chr13	100339700	100339800
chr4	187171400	187171500
chr3	66493400	66493500
chr9	32344900	32345000
chr21	35502200	35502300
chr1	11346600	11346700
chr8	40935600	40935700
chr10	1352400	1352500
chr2	25482800	25482900
chr2	88743300	88743400
chr9	14274700	14274800
chr12	4560300	4560400
chr12	119640300	119640400
chr5	71417800	71417900
chr2	2011500	2011600
chr3	8541200	8541300
chr11	92805900	92806000
chr6	13423100	13423200
chr12	6324600	6324700
chr15	65102600	65102700
chr1	145455600	145455700
chr5	146947900	146948000
chr7	157103000	157103100
chr2	155446000	155446100
chr6	14785500	14785600
chr7	157103400	157103500
chr16	8925800	8925900
chr2	147298000	147298100
chr16	74135300	74135400
chr7	131289800	131289900
chr4	77511400	77511500
chr3	138565000	138565100
chr12	86342900	86343000
chr13	43168000	43168100
chr1	229229200	229229300
chr12	108836000	108836100
chr1	81778100	81778200
chr11	57546000	57546100
chr11	57546200	57546300
chr3	132101400	132101500
chr11	68462000	68462100
chr11	19839300	19839400
chr10	76866000	76866100
chr11	125241500	125241600
chr15	59646600	59646700
chr2	172173200	172173300
chr9	71486900	71487000
chr17	66728300	66728400
chr18	20749600	20749700
chr18	33407300	33407400
chr1	95873500	95873600
chr11	102151100	102151200
chr1	27634100	27634200
chr1	204047900	204048000
chr7	43331800	43331900
chr14	23721700	23721800
chr16	68824700	68824800
chr22	49906800	49906900
chr1	114618700	114618800
chr17	7560600	7560700
chr1	22647500	22647600
chr17	70147400	70147500
chr4	53701300	53701400
chr11	945200	945300
chr6	74290000	74290100
chr12	114025800	114025900
chr2	168718000	168718100
chr7	7250800	7250900
chr5	173097500	173097600
chr2	70960200	70960300
chr2	171071500	171071600
chr2	206347100	206347200
chr3	16699700	16699800
chr6	90399700	90399800
chr8	26494800	26494900
chr13	107511500	107511600
chr2	125754400	125754500
chr18	24106500	24106600
chr5	75722800	75722900
chr16	11422700	11422800
chr18	13810000	13810100
chr5	5183200	5183300
chr12	108710300	108710400
chr12	66290300	66290400
chr4	185322900	185323000
chr21	15989200	15989300
chr13	35488900	35489000
chr7	150098700	150098800
chr13	29013300	29013400
chr3	186903700	186903800
chr8	72628400	72628500
chr7	41669500	41669600
chr13	100355100	100355200
chr7	137892900	137893000
chr3	13388900	13389000
chr5	61370800	61370900
chr10	98210400	98210500
chr8	89603500	89603600
chr2	6780500	6780600
chr11	44692700	44692800
chr19	47660900	47661000
chr1	38736100	38736200
chr5	118415600	118415700
chr15	93191400	93191500
chr10	30842700	30842800
chr4	153771400	153771500
chr1	90395600	90395700
chr3	25198200	25198300
chr9	28970200	28970300
chr10	30842500	30842600
chr2	235595100	235595200
chr6	66279200	66279300
chr15	39387900	39388000
chr1	44990100	44990200
chr14	77413900	77414000
chr2	43407500	43407600
chr6	135572300	135572400
chr6	149140000	149140100
chr3	13389100	13389200
chr17	75468600	75468700
chr1	54171000	54171100
chr2	172173400	172173500
chr3	138581400	138581500
chr8	1750000	1750100
chr12	13241000	13241100
chr5	179510300	179510400
chr20	36971000	36971100
chr10	134965200	134965300
chr11	118586600	118586700
chr11	112693600	112693700
chr12	47617000	47617100
chr1	117396500	117396600
chr10	111694400	111694500
chr12	94698600	94698700
chr2	120458700	120458800
chr3	27574600	27574700
chr6	90928500	90928600
chr13	82448600	82448700
chr3	66493200	66493300
chr11	76166300	76166400
chr9	14274200	14274300
chr6	167576800	167576900
chr1	64249100	64249200
chr15	41079600	41079700
chr14	76580000	76580100
chr11	125313500	125313600
chr1	35856400	35856500
chr6	140209800	140209900
chr3	50856100	50856200
chr15	99214300	99214400
chr4	113680200	113680300
chr8	34764800	34764900
chr4	69923800	69923900
chr6	164766500	164766600
chr7	2864700	2864800
chr12	19157300	19157400
chr12	130481900	130482000
chr17	4210900	4211000
chr14	94154900	94155000
chr6	42106500	42106600
chr7	70322600	70322700
chr6	138504300	138504400
chr11	305300	305400
chr6	74290200	74290300
chr3	184618000	184618100
chr4	124300300	124300400
chr10	22980100	22980200
chr21	16796500	16796600
chrX	47675900	47676000
chr7	23155800	23155900
chr20	14697500	14697600
chr4	139580500	139580600
chr8	1750300	1750400
chr9	32345100	32345200
chr3	176635000	176635100
chr1	44232200	44232300
chr17	47099600	47099700
chr1	27326500	27326600
chr6	135572500	135572600
chr11	19793900	19794000
chr1	114581200	114581300
chr7	70938400	70938500
chr4	88601500	88601600
chr7	100937700	100937800
chr10	78539500	78539600
chr10	124635600	124635700
chr18	48944800	48944900
chr18	56515200	56515300
chr17	46081300	46081400
chr20	57244600	57244700
chr16	26997700	26997800
chr2	16120600	16120700
chr9	109640100	109640200
chr12	26831700	26831800
chr12	97525700	97525800
chr9	26976200	26976300
chr14	24014500	24014600
chr1	117255300	117255400
chr9	32345300	32345400
chr9	27749800	27749900
chr16	26997500	26997600
chr8	68632700	68632800
chr20	60011400	60011500
chr3	16705700	16705800
chr13	36432200	36432300
chr9	123983600	123983700
chr7	70931100	70931200
chr16	67458200	67458300
chr6	42411300	42411400
chr3	5255100	5255200
chr5	116200000	116200100
chrX	41334500	41334600
chr7	121577700	121577800
chr3	66582200	66582300
chr5	142243800	142243900
chr9	140561600	140561700
chr1	64248800	64248900
chr6	90928300	90928400
chr1	209373000	209373100
chr5	156341000	156341100
chr6	24981200	24981300
chr6	66279500	66279600
chr11	64530800	64530900
chr15	89536700	89536800
chr1	200334200	200334300
chr7	141285200	141285300
chr2	16098200	16098300
chr5	81276200	81276300
chr11	134860300	134860400
chr6	90928100	90928200
chr1	79728600	79728700
chr6	13422800	13422900
chr17	6065900	6066000
chr5	54780500	54780600
chr9	13492300	13492400
chr12	120668200	120668300
chr3	50854900	50855000
chr6	14382000	14382100
chr4	6974600	6974700
chr12	130481600	130481700
chr21	40909800	40909900
chr1	173399400	173399500
chr1	201655700	201655800
chr6	69926400	69926500
chr7	27950200	27950300
chr14	74792800	74792900
chr3	25197700	25197800
chr20	31338200	31338300
chr9	123175600	123175700
chr8	23643500	23643600
chr21	44357600	44357700
chr18	60418800	60418900
chr19	13571300	13571400
chr2	222658100	222658200
chr4	169762700	169762800
chr12	12537800	12537900
chr13	25710900	25711000
chr10	123941600	123941700
chr7	22372400	22372500
chr7	97200	97300
chr9	74535800	74535900
chr5	159664700	159664800
chr14	76097800	76097900
chr22	49930100	49930200
chr16	51426400	51426500
chr7	70931300	70931400
chr4	25579900	25580000
chr18	13809800	13809900
chr3	57165200	57165300
chr4	140080200	140080300
chr17	30554800	30554900
chr4	76630800	76630900
chr12	109896600	109896700
chr2	47923400	47923500
chr2	70960500	70960600
chr1	62647900	62648000
chr1	58497000	58497100
chr12	107161900	107162000
chr20	35214200	35214300
chr3	119069300	119069400
chr1	64256400	64256500
chr3	195533300	195533400
chr9	2281400	2281500
chr8	123850400	123850500
chr13	111864400	111864500
chr1	181939500	181939600
chr10	69736400	69736500
chr12	9059600	9059700
chr20	35214000	35214100
chr4	84773000	84773100
chr8	9821500	9821600
chr19	54164400	54164500
chr5	159560500	159560600
chr1	40358700	40358800
chr2	129402300	129402400
chr2	151900	152000
chr1	4815800	4815900
chr1	21649900	21650000
chr2	206347300	206347400
chr3	134950700	134950800
chr3	153359200	153359300
chr6	79862200	79862300
chr8	37748100	37748200
chr10	97024200	97024300
chr2	237756300	237756400
chr8	30398200	30398300
chr15	74823800	74823900
chr1	26033900	26034000
chr9	2181700	2181800
chr5	123917500	123917600
chr4	185307200	185307300
chr13	43167200	43167300
chr5	159714300	159714400
chr16	3603400	3603500
chr7	100936900	100937000
chr1	81897400	81897500
chr2	173399600	173399700
chr2	42773600	42773700
chr7	127324100	127324200
chrX	71178300	71178400
chr2	70962600	70962700
chr6	42408800	42408900
chr12	120668700	120668800
chr11	56427500	56427600
chr1	57001300	57001400
chr8	30254700	30254800
chr16	22646700	22646800
chr18	20749400	20749500
chr1	154159800	154159900
chr14	55569700	55569800
chr12	43151200	43151300
chr1	204224700	204224800
chr13	24024000	24024100
chr12	6432600	6432700
chr15	64057500	64057600
chr22	29400600	29400700
chr8	128835000	128835100
chr12	4829700	4829800
chr5	109075500	109075600
chr7	50837200	50837300
chr12	109897000	109897100
chr4	84772800	84772900
chr14	89907300	89907400
chr1	209606700	209606800
chr15	35354000	35354100
chr4	87881000	87881100
chr5	68218000	68218100
chr7	3234200	3234300
chr8	9121600	9121700
chr9	130116600	130116700
chr9	125937500	125937600
chr5	53305700	53305800
chr9	128416400	128416500
chr7	130776000	130776100
chr5	35338300	35338400
chr14	72114300	72114400
chr2	4428600	4428700
chr2	134891700	134891800
chr5	165502300	165502400
chr18	66156400	66156500
chr1	15533400	15533500
chr1	150540500	150540600
chr4	69772000	69772100
chr5	36619500	36619600
chr7	2861000	2861100
chr2	177610600	177610700
chr12	120668500	120668600
chr1	12689400	12689500
chr11	131760100	131760200
chr20	45990200	45990300
chr21	33976500	33976600
chr20	33851000	33851100
chr11	9945300	9945400
chr18	20864100	20864200
chr16	16962800	16962900
chr8	9122300	9122400
chr17	14429000	14429100
chr11	9648100	9648200
chr17	35527700	35527800
chr17	80712600	80712700
chr5	59006000	59006100
chr9	95732500	95732600
chr9	140574300	140574400
chr17	2777600	2777700
chr6	34099800	34099900
chr12	31672100	31672200
chr12	114714100	114714200
chr5	109075800	109075900
chr4	88600900	88601000
chr12	107162600	107162700
chr2	125085400	125085500
chr3	64080400	64080500
chr5	95419600	95419700
chr7	151169000	151169100
chr1	64256200	64256300
chr2	7843700	7843800
chr22	49907300	49907400
chr3	184629300	184629400
chr6	15209200	15209300
chr22	26963900	26964000
chr6	167853800	167853900
chr12	45628600	45628700
chr3	172572000	172572100
chr1	96469100	96469200
chr2	232436500	232436600
chr3	147652400	147652500
chr3	73534200	73534300
chr1	33224900	33225000
chr1	20317200	20317300
chr5	165858500	165858600
chr1	20317400	20317500
chr15	93823100	93823200
chr18	52274500	52274600
chr5	79437600	79437700
chr6	3166400	3166500
chr15	71656300	71656400
chr3	112119000	112119100
chr16	78001700	78001800
chr18	13810300	13810400
chr4	186227300	186227400
chr2	235505600	235505700
chr16	51425600	51425700
chrX	39513600	39513700
chr9	27750100	27750200
chr18	60418500	60418600
chr17	58462400	58462500
chr4	25580500	25580600
chr2	85474000	85474100
chr12	113054700	113054800
chr2	42773000	42773100
chr3	139923500	139923600
chr4	140080900	140081000
chr5	123211900	123212000
chr15	57491300	57491400
chr9	109640700	109640800
chr18	32239600	32239700
chr1	233425500	233425600
chr20	48385000	48385100
chr7	50447300	50447400
chr3	67039900	67040000
chr1	84158600	84158700
chr16	68797300	68797400
chr22	29156200	29156300
chr18	40615000	40615100
chr16	56581700	56581800
chr2	85184800	85184900
chr1	84158400	84158500
chr22	44544200	44544300
chr12	32607100	32607200
chr10	21573800	21573900
chr13	79855700	79855800
chr10	75726200	75726300
chr2	85465100	85465200
chr1	109772500	109772600
chr2	63992100	63992200
chr6	166779300	166779400
chr14	24014800	24014900
chr8	76131200	76131300
chr1	202055700	202055800
chr3	42067100	42067200
chr5	74351500	74351600
chr22	34246800	34246900
chr1	46395100	46395200
chr5	109872100	109872200
chr12	19338200	19338300
chr2	200734500	200734600
chr5	53313000	53313100
chr2	42175400	42175500
chr4	129723500	129723600
chr13	111561600	111561700
chr6	68749600	68749700
chr13	26485600	26485700
chr3	86597300	86597400
chr6	3166000	3166100
chr19	29314700	29314800
chr15	69410300	69410400
chr10	6407700	6407800
chr18	52058200	52058300
chr7	137564100	137564200
chr5	82650700	82650800
chr12	79941400	79941500
chr15	61097300	61097400
chr1	82951600	82951700
chr2	208761600	208761700
chr16	25867000	25867100
chr12	93474500	93474600
chr3	46615400	46615500
chr9	15138200	15138300
chr3	110404800	110404900
chr2	44363400	44363500
chr1	40364500	40364600
chr17	46081500	46081600
chr13	51879200	51879300
chr6	158252400	158252500
chr7	52182600	52182700
chr15	34506500	34506600
chr2	121543900	121544000
chr7	141130600	141130700
chr17	64470900	64471000
chr17	70472600	70472700
chr20	31339900	31340000
chr1	150540300	150540400
chr17	17741900	17742000
chr3	140229300	140229400
chr6	110265700	110265800
chr12	72341200	72341300
chr10	44866100	44866200
chr11	113720200	113720300
chr12	8043600	8043700
chrX	150071600	150071700
chr8	20316000	20316100
chr3	72817300	72817400
chr19	46876700	46876800
chr10	134964900	134965000
chr15	66125500	66125600
chr12	6432800	6432900
chr16	5019200	5019300
chr10	65275000	65275100
chr12	95599700	95599800
chr4	129723900	129724000
chr6	139635100	139635200
chr8	126237600	126237700
chr20	36970800	36970900
chr4	139580100	139580200
chr8	112692300	112692400
chr10	132847200	132847300
chr19	49906900	49907000
chr2	44690600	44690700
chr2	25482400	25482500
chr16	74900100	74900200
chr3	119068700	119068800
chr11	125386900	125387000
chr13	99527800	99527900
chr6	98488100	98488200
chr15	35353700	35353800
chr16	51215500	51215600
chr7	70930700	70930800
chr13	51877100	51877200
chr12	130256300	130256400
chr8	5027900	5028000
chr10	21574400	21574500
chr3	147652600	147652700
chr6	84686200	84686300
chr12	14411000	14411100
chr2	105375100	105375200
chr18	74680000	74680100
chr12	2299300	2299400
chr14	76580300	76580400
chr2	172172300	172172400
chr10	95041100	95041200
chr16	83874700	83874800
chr11	70957500	70957600
chr17	47099400	47099500
chr13	39199000	39199100
chr11	46478100	46478200
chr3	61690300	61690400
chr7	21069800	21069900
chr10	123048800	123048900
chr19	4409100	4409200
chr2	120013200	120013300
chr5	123997000	123997100
chr7	138659800	138659900
chr22	48074700	48074800
chr12	4830200	4830300
chr15	69382100	69382200
chr1	180209000	180209100
chr3	174258200	174258300
chr15	58522100	58522200
chr7	28331700	28331800
chr3	27722500	27722600
chr21	44376900	44377000
chr8	128830800	128830900
chr2	147297400	147297500
chr10	97024600	97024700
chr6	124982200	124982300
chr8	107099000	107099100
chr2	102150600	102150700
chr2	101030400	101030500
chr7	70922600	70922700
chr18	71948900	71949000
chr2	172175100	172175200
chr2	47923900	47924000
chr7	37287600	37287700
chr7	127324700	127324800
chr14	74793100	74793200
chr18	40322800	40322900
chr9	92293300	92293400
chr5	179770900	179771000
chr12	4134300	4134400
chr15	69382300	69382400
chr8	127436000	127436100
chrY	17622900	17623000
chr4	18693300	18693400
chr17	76370700	76370800
chrX	2699200	2699300
chr20	16045800	16045900
chr8	23836400	23836500
chr2	85187200	85187300
chr3	31959400	31959500
chr3	45742500	45742600
chr3	171146300	171146400
chr15	70376100	70376200
chr17	30630500	30630600
chr2	102358300	102358400
chr1	153095700	153095800
chr1	241175600	241175700
chr5	73839400	73839500
chr11	113730600	113730700
chr7	51243500	51243600
chr18	53106500	53106600
chr2	111446700	111446800
chr7	23156000	23156100
chr9	80200400	80200500
chr13	29013500	29013600
chr1	214621000	214621100
chr1	226911600	226911700
chr12	4559800	4559900
chr6	107062500	107062600
chr9	19968500	19968600
chr4	104868300	104868400
chr9	83025000	83025100
chr7	30767000	30767100
chr3	76088200	76088300
chr4	54343100	54343200
chr8	128823100	128823200
chr11	70493600	70493700
chr15	53038100	53038200
chr16	67458400	67458500
chr1	95873300	95873400
chr16	23798200	23798300
chr1	18745800	18745900
chr11	8693000	8693100
chrX	40886900	40887000
chr15	40179400	40179500
chr7	70720800	70720900
chr6	158705700	158705800
chr1	153718600	153718700
chr1	158073000	158073100
chr14	68916600	68916700
chr6	35005200	35005300
chr2	58762200	58762300
chr2	172183700	172183800
chr4	97264600	97264700
chr13	100399200	100399300
chr17	64561700	64561800
chr19	35643200	35643300
chr20	50327200	50327300
chr10	81865300	81865400
chr10	54782600	54782700
chr11	2025500	2025600
chr8	112692600	112692700
chr15	64056900	64057000
chr10	21570400	21570500
chr7	158110500	158110600
chr13	100627400	100627500
chr15	26480500	26480600
chr1	201345800	201345900
chr15	89537500	89537600
chr8	30251600	30251700
chr18	40323700	40323800
chr10	82224700	82224800
chr4	113672700	113672800
chr5	7420600	7420700
chr1	205264100	205264200
chr9	79207600	79207700
chr5	156341500	156341600
chr3	147652200	147652300
chr8	16142200	16142300
chrX	132574400	132574500
chr3	186682800	186682900
chr6	4503900	4504000
chr5	162961800	162961900
chr9	14274400	14274500
chr8	123850600	123850700
chr18	51773200	51773300
chr3	15675000	15675100
chr3	62524700	62524800
chr6	159331500	159331600
chr11	131759500	131759600
chr6	14380500	14380600
chr1	205270500	205270600
chr16	65806200	65806300
chr1	162115400	162115500
chr10	21570700	21570800
chr10	59546800	59546900
chr18	20749000	20749100
chr1	64959500	64959600
chr1	209606500	209606600
chr3	72817700	72817800
chr1	63771100	63771200
chr8	89603900	89604000
chr2	210478700	210478800
chr4	140080500	140080600
chr8	125976200	125976300
chr16	24110600	24110700
chr16	51426700	51426800
chr13	113388700	113388800
chr4	159943100	159943200
chr16	6246500	6246600
chr16	19959800	19959900
chrX	9979700	9979800
chr11	44846300	44846400
chr11	73249900	73250000
chr1	205282400	205282500
chr9	20303500	20303600
chr19	10610900	10611000
chr15	66318200	66318300
chr10	44866500	44866600
chr22	27038700	27038800
chr22	29400800	29400900
chr1	25051600	25051700
chr22	34293100	34293200
chr15	65101200	65101300
chr12	4830400	4830500
chr2	201244500	201244600
chr3	132930800	132930900
chr5	123804400	123804500
chr14	88831600	88831700
chr4	123705100	123705200
chr1	24330100	24330200
chr1	62417500	62417600
chr8	94229700	94229800
chr18	32240500	32240600
chr17	64774000	64774100
chr4	189897700	189897800
chr18	40322600	40322700
chr12	45626800	45626900
chr3	65387300	65387400
chr7	152241200	152241300
chr3	185531900	185532000
chr5	129060300	129060400
chr9	2809900	2810000
chr15	57490700	57490800
chr7	74042000	74042100
chr11	2025700	2025800
chr9	119691300	119691400
chr18	56515000	56515100
chr20	45986400	45986500
chr1	15523500	15523600
chr3	45550900	45551000
chr7	37287900	37288000
chr6	35005500	35005600
chr22	27038200	27038300
chr9	127523500	127523600
chr5	3101700	3101800
chr18	51773400	51773500
chr2	207957900	207958000
chr10	11978700	11978800
chr12	12162300	12162400
chr1	58497300	58497400
chr18	3665600	3665700
chr20	31339700	31339800
chr1	88151100	88151200
chr13	100342700	100342800
chr13	113366100	113366200
chr5	133928400	133928500
chr9	100290700	100290800
chr18	53106700	53106800
chr5	141196400	141196500
chr7	122078100	122078200
chr15	52554500	52554600
chr16	51215300	51215400
chr16	54084100	54084200
chr1	147039800	147039900
chr2	157487500	157487600
chr9	90021600	90021700
chr3	129024400	129024500
chr17	58463800	58463900
chr15	63368800	63368900
chr21	33977100	33977200
chr2	235541000	235541100
chr2	172176000	172176100
chr12	2307800	2307900
chr17	75387700	75387800
chr11	116316400	116316500
chr21	44377200	44377300
chr3	113873200	113873300
chr15	53037800	53037900
chr12	4313000	4313100
chr15	69382800	69382900
chr5	111541500	111541600
chr6	159274400	159274500
chr14	77423100	77423200
chr15	66767000	66767100
chr8	68632200	68632300
chr4	74850800	74850900
chr6	131483500	131483600
chr7	140910500	140910600
chr8	16141700	16141800
chr7	8402700	8402800
chr1	110107200	110107300
chr6	39231300	39231400
chr1	54775700	54775800
chr3	104238400	104238500
chr14	59437300	59437400
chr16	54083900	54084000
chr17	73980200	73980300
chr2	69945500	69945600
chr9	123174900	123175000
chr14	70760100	70760200
chr1	153718400	153718500
chr4	114374400	114374500
chr10	11978900	11979000
chr19	51550300	51550400
chr14	96445900	96446000
chr18	32240700	32240800
chr18	24058800	24058900
chr2	119077300	119077400
chr6	51942000	51942100
chr16	71187300	71187400
chr19	47661300	47661400
chr17	57443600	57443700
chr9	76698900	76699000
chr18	68033800	68033900
chr6	24980800	24980900
chr16	11423000	11423100
chr5	87684600	87684700
chr7	23028700	23028800
chr11	131852200	131852300
chr14	94917700	94917800
chr5	141252300	141252400
chr18	3554300	3554400
chr15	71496200	71496300
chr22	24734800	24734900
chr4	113574200	113574300
chr10	123302100	123302200
chr1	164571300	164571400
chr4	39636900	39637000
chr2	47923000	47923100
chr9	23740900	23741000
chr9	16709000	16709100
chr10	73104700	73104800
chr8	128867300	128867400
chr17	27359300	27359400
chr1	220007300	220007400
chr10	65275200	65275300
chr4	124339500	124339600
chr21	37472600	37472700
chr6	15038800	15038900
chr2	155446400	155446500
chr6	35707700	35707800
chr12	128079600	128079700
chr1	8520900	8521000
chr22	36764800	36764900
chr10	95040300	95040400
chr17	71339200	71339300
chr1	119884000	119884100
chr5	167727300	167727400
chr17	27370000	27370100
chr12	6433200	6433300
chr15	36837400	36837500
chr8	30249700	30249800
chr8	128823400	128823500
chr6	24982100	24982200
chr22	34247000	34247100
chr3	62401500	62401600
chr3	25197400	25197500
chr6	43670400	43670500
chr10	124636000	124636100
chr11	130273900	130274000
chr7	158110800	158110900
chr9	125936800	125936900
chr14	21288900	21289000
chr16	14729400	14729500
chr11	79184400	79184500
chr8	12445800	12445900
chr19	34129700	34129800
chr1	54776600	54776700
chr12	100545700	100545800
chr8	124500600	124500700
chr7	99541700	99541800
chr1	18621600	18621700
chr1	34654500	34654600
chr11	92850700	92850800
chr13	49168500	49168600
chr2	33832800	33832900
chr16	22646200	22646300
chr15	57490500	57490600
chr7	137853700	137853800
chr14	22025000	22025100
chr1	33225200	33225300
chr10	76985300	76985400
chr9	72379100	72379200
chr12	109031800	109031900
chr3	193930300	193930400
chr1	109772000	109772100
chr8	126399200	126399300
chr3	61685600	61685700
chr8	118370400	118370500
chr1	37236600	37236700
chr1	54775500	54775600
chr14	89907600	89907700
chr12	92860100	92860200
chr4	113576600	113576700
chr7	20092900	20093000
chr12	66891200	66891300
chr14	96414700	96414800
chr19	34375300	34375400
chr10	95032600	95032700
chr10	13923700	13923800
chr2	85185500	85185600
chr14	57385800	57385900
chr5	75820000	75820100
chr4	87881800	87881900
chr6	157042400	157042500
chr9	103861100	103861200
chr6	137277900	137278000
chr9	131889000	131889100
chr5	138220300	138220400
chr5	174975100	174975200
chr11	59583700	59583800
chr9	99814500	99814600
chr1	113362000	113362100
chr13	98852700	98852800
chr14	35867100	35867200
chr9	132725100	132725200
chr11	121671600	121671700
chr1	62417700	62417800
chr2	48735800	48735900
chr13	96947900	96948000
chr19	56647800	56647900
chr9	36163200	36163300
chr5	79480100	79480200
chr4	190083700	190083800
chr19	52989200	52989300
chr5	75820300	75820400
chr10	78540000	78540100
chr1	214612900	214613000
chr11	63615200	63615300
chr3	119069000	119069100
chr7	49285000	49285100
chr10	59810600	59810700
chr18	34061000	34061100
chr9	19445700	19445800
chr3	197301300	197301400
chr1	81777900	81778000
chr20	35213600	35213700
chr14	22025600	22025700
chr1	23924000	23924100
chr2	81101900	81102000
chr4	56147200	56147300
chr10	20117800	20117900
chr18	53087000	53087100
chr3	171856800	171856900
chr7	43332000	43332100
chr2	58724300	58724400
chr2	151968800	151968900
chr4	152406000	152406100
chr11	128741500	128741600
chr1	109491000	109491100
chr9	100981300	100981400
chr17	2775400	2775500
chr4	8569700	8569800
chr22	17753700	17753800
chr5	138904300	138904400
chr2	148405000	148405100
chr3	136824600	136824700
chr15	74823600	74823700
chr13	106752900	106753000
chr5	14269700	14269800
chr17	37036000	37036100
chr5	34475800	34475900
chr5	154101500	154101600
chr5	159587300	159587400
chr15	33360900	33361000
chr2	156583900	156584000
chr5	164107900	164108000
chr2	152300	152400
chr5	34685800	34685900
chr11	121350200	121350300
chr12	53339400	53339500
chr20	35857600	35857700
chr6	18395800	18395900
chr12	132207900	132208000
chr7	50108500	50108600
chr1	229365400	229365500
chr4	190107100	190107200
chr18	60544600	60544700
chr13	56227300	56227400
chr10	55239500	55239600
chr8	62736100	62736200
chrX	9896200	9896300
chr6	98487400	98487500
chr13	61158000	61158100
chr1	229229600	229229700
chr1	151267500	151267600
chr2	201067100	201067200
chr1	244517000	244517100
chr6	167693500	167693600
chr10	98210600	98210700
chr10	100407100	100407200
chr11	36114300	36114400
chr4	189898100	189898200
chr6	109835400	109835500
chr13	26551800	26551900
chr9	38484000	38484100
chr16	26062500	26062600
chr15	65707300	65707400
chr3	148738600	148738700
chr9	134280800	134280900
chr9	84280400	84280500
chr10	98070200	98070300
chr15	73679800	73679900
chr17	66730300	66730400
chr15	52684900	52685000
chr1	200334000	200334100
chr15	27012400	27012500
chr1	209579100	209579200
chr19	39174700	39174800
chr5	61371300	61371400
chr20	50664800	50664900
chr14	77577200	77577300
chr2	153310400	153310500
chr2	172175300	172175400
chr4	79013500	79013600
chr11	36132400	36132500
chr12	79941800	79941900
chr2	123273800	123273900
chr4	139144800	139144900
chr15	69380700	69380800
chr2	125086600	125086700
chr16	9914300	9914400
chr8	72628600	72628700
chr1	209606300	209606400
chr4	123718200	123718300
chr11	121243500	121243600
chr15	63141800	63141900
chr10	29448800	29448900
chr2	151592900	151593000
chr20	18304100	18304200
chr5	15553900	15554000
chr10	99408300	99408400
chr12	118558800	118558900
chr3	45550700	45550800
chr9	107626000	107626100
chr20	45979000	45979100
chr6	127804500	127804600
chr9	9557700	9557800
chr10	34062000	34062100
chr22	35237500	35237600
chr1	110376000	110376100
chr6	98487600	98487700
chr12	39788000	39788100
chr2	24248900	24249000
chr2	101028700	101028800
chr20	45944600	45944700
chr5	102983100	102983200
chr6	14825100	14825200
chr6	161432700	161432800
chr13	25711400	25711500
chr2	24249400	24249500
chr9	74536300	74536400
chr14	74793400	74793500
chr5	179509800	179509900
chr4	56146900	56147000
chr4	74850600	74850700
chr5	82322300	82322400
chr6	162831200	162831300
chr10	81865800	81865900
chr15	89542300	89542400
chrX	17567500	17567600
chrX	40704500	40704600
chr17	47099000	47099100
chr4	24663600	24663700
chr6	162831400	162831500
chr16	58896500	58896600
chrX	71178100	71178200
chr2	55361300	55361400
chr7	7249400	7249500
chr17	46080100	46080200
chr17	78244500	78244600
chr6	44630900	44631000
chr5	175031200	175031300
chr17	71339500	71339600
chr6	40254000	40254100
chr1	114580500	114580600
chr20	45988000	45988100
chr6	680700	680800
chr4	6975100	6975200
chr20	35213800	35213900
chr2	77313800	77313900
chr18	60425800	60425900
chr10	75725900	75726000
chr2	175789700	175789800
chr6	139634700	139634800
chr5	179758700	179758800
chr1	171267800	171267900
chr7	41578800	41578900
chr11	12886600	12886700
chr11	92806400	92806500
chr2	123274300	123274400
chr10	34061600	34061700
chr13	100627200	100627300
chr9	123635800	123635900
chr3	148915600	148915700
chr3	197269000	197269100
chr18	34029200	34029300
chr1	8468500	8468600
chr3	9393400	9393500
chr5	36619100	36619200
chr7	49077100	49077200
chr7	137564400	137564500
chr8	85201200	85201300
chr11	46023200	46023300
chr15	66763100	66763200
chrX	73186200	73186300
chr10	111694700	111694800
chr3	59703500	59703600
chr4	152405300	152405400
chr5	82322700	82322800
chr8	31096800	31096900
chr14	96414400	96414500
chr6	167658500	167658600
chr21	22034900	22035000
chr2	129249400	129249500
chr7	101513500	101513600
chr15	93375300	93375400
chrX	39676300	39676400
chr7	129015400	129015500
chr12	48536800	48536900
chrY	15916700	15916800
chr1	82951400	82951500
chr5	173055000	173055100
chr9	20303300	20303400
chr3	50855600	50855700
chr5	154071700	154071800
chr18	23995000	23995100
chr2	149856400	149856500
chr9	90928400	90928500
chr17	47099200	47099300
chr4	189981100	189981200
chr4	153771900	153772000
chr6	12887500	12887600
chr9	71487300	71487400
chr18	57531400	57531500
chr3	48740400	48740500
chr3	193930600	193930700
chr18	20864500	20864600
chr7	7249600	7249700
chr2	180922500	180922600
chr11	94988800	94988900
chr2	97547500	97547600
chr6	35015700	35015800
chr8	20125500	20125600
chr1	204047600	204047700
chr2	189143400	189143500
chr3	194871500	194871600
chr6	42104800	42104900
chr7	140241600	140241700
chr14	77390700	77390800
chr17	70472400	70472500
chr8	127435700	127435800
chr17	67444500	67444600
chr5	72782300	72782400
chr6	51942300	51942400
chr18	33431700	33431800
chr1	15835600	15835700
chr8	68281500	68281600
chr11	130248000	130248100
chr9	133700500	133700600
chr1	15059700	15059800
chr18	55883500	55883600
chr10	59546400	59546500
chr3	147653100	147653200
chr2	97547700	97547800
chr6	155944700	155944800
chr9	95732900	95733000
chr9	117132700	117132800
chr12	48537100	48537200
chr2	206330900	206331000
chr4	140074600	140074700
chr6	108309200	108309300
chr8	56761300	56761400
chrY	15096900	15097000
chr16	49401900	49402000
chr22	24734200	24734300
chr18	67425100	67425200
chr9	108058600	108058700
chr12	120666900	120667000
chr1	23925000	23925100
chr11	100590300	100590400
chr9	119691500	119691600
chr1	117255500	117255600
chr11	121672500	121672600
chr6	108309400	108309500
chr20	10645100	10645200
chr21	16289300	16289400
chr4	173995800	173995900
chr6	14382200	14382300
chr4	134514700	134514800
chr6	88363600	88363700
chr14	77804400	77804500
chr18	32771200	32771300
chr22	18043100	18043200
chrX	13048200	13048300
chrX	40885200	40885300
chr9	80200600	80200700
chr7	138659600	138659700
chr1	27633700	27633800
chr3	193530400	193530500
chr9	38017000	38017100
chr16	67458900	67459000
chr13	100339500	100339600
chr16	85640700	85640800
chr3	112110300	112110400
chr16	83873900	83874000
chr18	74984300	74984400
chr12	112307200	112307300
chr2	183683700	183683800
chr6	42411700	42411800
chr11	91950600	91950700
chr20	10618200	10618300
chr9	107648800	107648900
chr13	44653300	44653400
chr13	65259100	65259200
chr14	94918100	94918200
chr13	80356800	80356900
chr2	240217400	240217500
chr10	82224500	82224600
chr12	89739600	89739700
chr9	74373900	74374000
chr12	8059000	8059100
chr12	45626300	45626400
chr7	21908000	21908100
chr17	78244300	78244400
chr10	123100300	123100400
chr5	16713400	16713500
chr9	108673700	108673800
chr14	71113400	71113500
chr3	16713500	16713600
chr1	81779200	81779300
chr1	23924300	23924400
chr2	2792000	2792100
chr14	77577500	77577600
chr18	38892200	38892300
chr13	98980300	98980400
chr16	71062000	71062100
chr6	14625800	14625900
chr2	44365100	44365200
chr9	138232000	138232100
chr5	79488200	79488300
chr13	30626800	30626900
chr18	71950200	71950300
chr22	36765100	36765200
chr15	92703800	92703900
chr6	3165600	3165700
chr18	67424900	67425000
chr8	129326500	129326600
chr2	238503300	238503400
chr3	76093300	76093400
chr8	52530400	52530500
chr1	23590700	23590800
chr15	26966700	26966800
chr2	173246600	173246700
chr7	137853100	137853200
chr10	93644000	93644100
chrX	40705000	40705100
chr16	69106100	69106200
chr7	21070100	21070200
chr1	39467500	39467600
chr7	52017900	52018000
chr10	111762800	111762900
chr5	72783100	72783200
chr13	43166900	43167000
chr22	27147200	27147300
chr12	128822600	128822700
chr18	53156200	53156300
chr15	93286600	93286700
chr18	23255600	23255700
chr8	113894400	113894500
chr9	75295800	75295900
chr13	76377700	76377800
chr17	66728700	66728800
chr3	11633100	11633200
chr13	39597700	39597800
chr4	187609900	187610000
chr6	21185900	21186000
chr3	189732100	189732200
chr2	196978200	196978300
chr14	100838500	100838600
chr4	4669700	4669800
chr1	215825600	215825700
chr3	162459500	162459600
chr10	98744300	98744400
chr14	68916200	68916300
chr17	18472500	18472600
chr12	42879600	42879700
chr7	120162300	120162400
chr5	123774900	123775000
chr18	75718500	75718600
chr2	77748300	77748400
chr2	235540600	235540700
chr3	8540700	8540800
chr4	116894900	116895000
chr1	39451400	39451500
chr2	201066500	201066600
chr11	123646500	123646600
chr10	20504500	20504600
chr6	138653100	138653200
chr11	113720400	113720500
chr1	154159100	154159200
chr17	76313200	76313300
chr3	62870200	62870300
chr18	10101300	10101400
chr16	20186700	20186800
chr8	130527700	130527800
chr16	69106400	69106500
chr21	26745800	26745900
chr22	34293400	34293500
chr3	76092900	76093000
chr6	134003000	134003100
chr9	6693000	6693100
chr8	145987000	145987100
chr7	7392500	7392600
chr17	853900	854000
chr9	16769100	16769200
chr16	22647200	22647300
chr16	87908600	87908700
chr3	88961400	88961500
chr1	167458600	167458700
chr10	114894700	114894800
chr2	183684000	183684100
chr4	87869200	87869300
chr6	14625500	14625600
chr3	181426200	181426300
chr4	19197100	19197200
chr4	173995600	173995700
chr17	64545700	64545800
chr3	61127200	61127300
chr10	88628100	88628200
chr17	10475400	10475500
chr7	121789300	121789400
chr5	154101100	154101200
chr14	96446500	96446600
chr1	59170100	59170200
chr3	109073800	109073900
chr3	170072500	170072600
chr10	65274800	65274900
chr7	70193800	70193900
chr12	49359100	49359200
chr19	31087600	31087700
chr4	72693800	72693900
chr7	105337100	105337200
chr16	78000700	78000800
chrX	15927000	15927100
chr4	187610100	187610200
chr21	35320200	35320300
chr5	64438500	64438600
chr11	92850200	92850300
chr4	159766600	159766700
chr5	167773600	167773700
chr8	18832000	18832100
chr10	119106600	119106700
chr12	14867100	14867200
chr18	74809500	74809600
chr10	51039700	51039800
chr6	140209600	140209700
chr6	3424100	3424200
chr11	134601200	134601300
chr7	99967800	99967900
chr10	54668400	54668500
chr17	38269700	38269800
chr1	46392100	46392200
chr11	100661900	100662000
chr3	176634500	176634600
chr13	74296600	74296700
chr3	168557800	168557900
chr15	92707800	92707900
chr15	69378900	69379000
chr2	168718500	168718600
chr2	223901400	223901500
chr8	62752100	62752200
chr16	78000900	78001000
chr3	41836500	41836600
chr1	40364300	40364400
chr4	104868700	104868800
chr2	170942600	170942700
chr12	120666600	120666700
chr4	159766800	159766900
chr9	135001100	135001200
chr12	50203700	50203800
chr13	29003700	29003800
chr15	37045300	37045400
chr2	8040100	8040200
chr15	40384300	40384400
chr15	50296300	50296400
chr9	134282000	134282100
chr1	53896300	53896400
chr1	15533000	15533100
chr5	138170200	138170300
chr13	26551300	26551400
chr4	187171800	187171900
chr18	3554500	3554600
chr6	39199700	39199800
chr7	78208300	78208400
chr13	74340100	74340200
chr2	129402700	129402800
chr6	41546100	41546200
chr1	164571700	164571800
chr15	67323000	67323100
chr1	213081600	213081700
chr5	17402600	17402700
chr6	156216200	156216300
chr3	138127900	138128000
chr1	20143400	20143500
chr1	45002700	45002800
chr12	50092500	50092600
chr1	113361000	113361100
chr6	96610800	96610900
chr12	128079100	128079200
chr12	55077200	55077300
chr2	12223400	12223500
chr3	126569400	126569500
chr6	29726900	29727000
chr2	101730600	101730700
chr8	103448900	103449000
chr16	13164100	13164200
chr6	15895500	15895600
chr8	89604200	89604300
chr5	5179900	5180000
chr17	853600	853700
chr9	103860600	103860700
chr12	124918900	124919000
chr4	79318400	79318500
chr4	152205900	152206000
chr6	19312400	19312500
chr12	103005700	103005800
chr3	112983500	112983600
chr2	43406200	43406300
chr8	128874800	128874900
chr12	114724200	114724300
chr1	46392500	46392600
chr1	59543800	59543900
chr14	68727700	68727800
chr6	116428000	116428100
chr1	233249000	233249100
chr2	729000	729100
chr1	183372700	183372800
chr8	94229300	94229400
chr12	70326800	70326900
chr6	56659400	56659500
chr9	91032900	91033000
chr12	11896800	11896900
chr16	14616400	14616500
chr1	204049400	204049500
chr4	87882000	87882100
chr2	208199400	208199500
chr1	94101700	94101800
chr12	45471000	45471100
chr17	58464000	58464100
chr6	167658100	167658200
chr15	89542900	89543000
chr17	27359800	27359900
chr12	94655000	94655100
chr19	41695600	41695700
chr20	52482700	52482800
chr10	61763300	61763400
chr14	79799800	79799900
chr12	76205900	76206000
chr15	93374900	93375000
chr6	21186500	21186600
chr11	9944500	9944600
chr14	51364400	51364500
chr18	56012700	56012800
chr5	169824400	169824500
chr5	75722400	75722500
chr3	65386200	65386300
chr2	75076800	75076900
chr22	18405100	18405200
chr7	121581000	121581100
chr6	74059600	74059700
chr19	20193600	20193700
chr4	165720800	165720900
chr16	68797700	68797800
chr5	105420600	105420700
chr9	19446600	19446700
chr5	146170000	146170100
chr10	70359800	70359900
chr12	4829900	4830000
chr17	40554700	40554800
chr1	29491500	29491600
chr8	8256400	8256500
chr2	23831200	23831300
chr3	14464400	14464500
chr7	150032400	150032500
chr18	985400	985500
chr6	68749400	68749500
chr20	45982500	45982600
chr10	123302400	123302500
chrX	133047400	133047500
chr13	25103400	25103500
chr2	28544700	28544800
chr2	208761800	208761900
chr4	190099500	190099600
chr6	34990800	34990900
chr7	151154200	151154300
chr9	139482800	139482900
chr13	98852200	98852300
chr13	98980600	98980700
chr16	67458600	67458700
chr19	38479800	38479900
chr18	47139900	47140000
chr5	179770600	179770700
chr12	108836200	108836300
chr9	25397300	25397400
chr2	202888700	202888800
chr8	113894800	113894900
chr3	96844900	96845000
chr6	115778200	115778300
chr1	147039500	147039600
chr7	137893200	137893300
chr11	119929100	119929200
chr3	171892800	171892900
chr17	74441100	74441200
chr6	57288300	57288400
chr5	98346100	98346200
chr12	11757600	11757700
chr21	41009300	41009400
chr13	39199300	39199400
chr1	174842000	174842100
chr10	88625300	88625400
chr6	62316200	62316300
chr7	20856300	20856400
chr14	94864300	94864400
chr12	116310800	116310900
chr6	126021900	126022000
chr3	32881600	32881700
chr6	164364500	164364600
chr14	37637500	37637600
chr5	123774600	123774700
chr9	6777100	6777200
chr7	77055600	77055700
chr22	27147000	27147100
chr7	152241400	152241500
chr1	205270300	205270400
chr4	2780200	2780300
chr2	6780800	6780900
chr5	165857500	165857600
chr17	19361100	19361200
chr15	93286400	93286500
chr5	159714500	159714600
chr1	27384900	27385000
chr20	13855200	13855300
chr12	120851800	120851900
chr12	65085200	65085300
chr8	38299300	38299400
chr22	48075000	48075100
chr19	42979200	42979300
chr9	78086600	78086700
chr5	159715200	159715300
chr6	167855700	167855800
chr1	8327300	8327400
chr19	9166000	9166100
chr1	12777700	12777800
chr2	34591000	34591100
chr9	74581400	74581500
chr17	38452100	38452200
chrX	24387900	24388000
chr11	19838100	19838200
chr20	44567000	44567100
chr1	209331100	209331200
chr2	224590700	224590800
chr4	26299800	26299900
chr11	92045200	92045300
chr14	21243300	21243400
chr8	76131600	76131700
chr3	57164600	57164700
chr11	121673000	121673100
chr16	49736300	49736400
chr22	34292900	34293000
chr11	57267500	57267600
chr4	188953100	188953200
chr10	29099200	29099300
chr3	123877200	123877300
chr6	38105800	38105900
chr10	22979600	22979700
chr1	23882200	23882300
chr4	174013400	174013500
chrX	958800	958900
chrY	908800	908900
chr5	123917100	123917200
chr1	178235800	178235900
chr20	52353500	52353600
chr11	76166900	76167000
chr7	131873400	131873500
chr12	94699100	94699200
chr11	944800	944900
chr3	9144500	9144600
chr7	150801400	150801500
chr4	129604800	129604900
chr3	151110800	151110900
chr9	83025400	83025500
chr15	35842200	35842300
chr1	87399900	87400000
chr2	47925800	47925900
chr9	78086400	78086500
chr9	117345900	117346000
chr5	142276200	142276300
chr4	177107500	177107600
chr1	67924400	67924500
chr18	34061600	34061700
chr13	112815700	112815800
chr11	123616700	123616800
chr5	10638000	10638100
chr10	114658500	114658600
chr5	10103700	10103800
chr2	174989200	174989300
chrX	150071800	150071900
chr1	57015800	57015900
chr3	148916500	148916600
chr18	12336800	12336900
chr7	130595800	130595900
chr7	130875400	130875500
chr9	76462400	76462500
chr15	26481000	26481100
chrX	17566900	17567000
chr7	93106000	93106100
chr16	49789300	49789400
chr6	43057400	43057500
chr9	6777500	6777600
chr4	56053100	56053200
chr12	42763700	42763800
chr13	107449000	107449100
chr5	3123600	3123700
chr15	61096700	61096800
chr12	4134100	4134200
chr22	17747900	17748000
chr7	7250500	7250600
chr11	66580100	66580200
chr3	66492800	66492900
chr19	8268700	8268800
chr20	59268900	59269000
chr5	129060000	129060100
chr8	128835600	128835700
chr6	161433100	161433200
chr19	31909500	31909600
chr20	45978700	45978800
chr1	21879800	21879900
chr6	36634700	36634800
chr12	83252000	83252100
chr20	43413600	43413700
chr7	96221800	96221900
chr8	128879000	128879100
chr4	85568800	85568900
chr12	7847600	7847700
chr3	179244900	179245000
chr5	87552800	87552900
chr11	76415400	76415500
chr12	14413600	14413700
chr12	66891400	66891500
chr16	70464700	70464800
chr22	34231400	34231500
chr14	70105100	70105200
chr7	105296000	105296100
chr9	138232400	138232500
chr1	27334200	27334300
chr1	113337200	113337300
chr6	41933400	41933500
chr2	88715800	88715900
chr7	102574000	102574100
chr17	30555400	30555500
chr3	121312200	121312300
chr15	40101800	40101900
chr10	72384000	72384100
chr10	127842800	127842900
chr4	189968300	189968400
chr12	66320100	66320200
chr14	97491900	97492000
chr2	85483300	85483400
chr2	90229600	90229700
chr1	153718100	153718200
chr1	26745300	26745400
chr6	35708200	35708300
chr11	92244800	92244900
chr6	57288500	57288600
chr11	90171600	90171700
chr20	13607200	13607300
chr8	127623800	127623900
chr8	70890000	70890100
chr6	127805000	127805100
chr12	71608500	71608600
chr16	77890500	77890600
chr8	69756200	69756300
chr2	224802200	224802300
chr10	101610100	101610200
chr18	52274800	52274900
chr11	2715000	2715100
chr16	11409900	11410000
chr15	60936100	60936200
chr6	144067600	144067700
chr12	8972000	8972100
chr3	48516300	48516400
chr5	142064300	142064400
chr2	16098700	16098800
chr3	112119300	112119400
chr10	59811100	59811200
chrX	10009300	10009400
chr4	186029100	186029200
chr3	109076000	109076100
chrX	50337800	50337900
chrY	28785900	28786000
chr2	119248200	119248300
chr14	94154400	94154500
chr4	183477400	183477500
chr12	93474200	93474300
chr3	53321400	53321500
chr3	61127400	61127500
chr16	16064300	16064400
chr8	10275600	10275700
chr4	141159100	141159200
chr8	12446200	12446300
chr8	111848100	111848200
chr9	37251800	37251900
chr12	45626600	45626700
chr5	54780700	54780800
chr3	55590000	55590100
chr1	144994800	144994900
chr21	37469900	37470000
chr15	94021000	94021100
chr4	79143500	79143600
chr16	49401600	49401700
chr1	21880200	21880300
chr1	204049800	204049900
chr7	121969100	121969200
chr15	60302400	60302500
chr6	40257100	40257200
chr1	61471300	61471400
chr15	99214100	99214200
chr18	55922300	55922400
chr13	53529700	53529800
chr9	2809600	2809700
chr5	10551500	10551600
chr11	115398500	115398600
chr16	26062300	26062400
chrY	2649100	2649200
chr8	103549700	103549800
chr1	39467100	39467200
chr15	64927000	64927100
chr4	87403400	87403500
chr2	210479700	210479800
chr1	229832400	229832500
chr16	78025900	78026000
chr9	100981600	100981700
chr11	128741200	128741300
chr12	4313600	4313700
chr6	151199800	151199900
chr15	37337900	37338000
chr10	88714300	88714400
chr11	12702100	12702200
chr7	2865100	2865200
chr17	46896200	46896300
chr19	42979700	42979800
chr2	46242600	46242700
chr6	21837200	21837300
chr7	70359300	70359400
chr2	44363700	44363800
chr2	85185900	85186000
chr11	64980800	64980900
chr6	166779100	166779200
chr5	138219800	138219900
chr4	8359500	8359600
chr9	38017200	38017300
chr10	73104500	73104600
chr5	105421900	105422000
chr16	4579600	4579700
chr3	189730300	189730400
chr14	77804100	77804200
chr1	102119200	102119300
chr14	97880800	97880900
chr6	56659600	56659700
chr8	103548900	103549000
chr12	14413800	14413900
chr9	110200600	110200700
chr15	73894100	73894200
chr11	36126900	36127000
chr3	41405000	41405100
chrX	39512800	39512900
chr3	47523900	47524000
chr16	8925500	8925600
chr6	680500	680600
chr1	43429000	43429100
chr3	109884500	109884600
chr8	50710700	50710800
chr15	64926800	64926900
chr2	177629200	177629300
chr6	56640700	56640800
chr11	62320900	62321000
chr6	38445600	38445700
chr17	7560400	7560500
chr4	18692600	18692700
chr13	29004000	29004100
chr8	30263100	30263200
chr12	125831200	125831300
chr6	137745500	137745600
chr7	137855200	137855300
chr9	132319500	132319600
chr21	41009000	41009100
chr19	50748900	50749000
chr20	18304800	18304900
chr5	10551800	10551900
chr1	37781200	37781300
chr4	40311700	40311800
chr8	72628200	72628300
chr1	41239600	41239700
chr1	58624200	58624300
chr5	15554100	15554200
chr9	75296000	75296100
chr10	78538400	78538500
chr18	8620900	8621000
chr6	41933200	41933300
chr1	45787000	45787100
chr6	155944900	155945000
chr7	138867900	138868000
chrY	21589900	21590000
chr1	220463700	220463800
chr11	72129300	72129400
chr12	63053500	63053600
chr2	212974700	212974800
chr6	14825300	14825400
chr11	69336600	69336700
chr11	77259500	77259600
chr13	77623100	77623200
chr12	70327400	70327500
chr2	48434400	48434500
chr4	152206100	152206200
chr5	89600900	89601000
chrX	40712100	40712200
chr3	112022300	112022400
chr11	743900	744000
chr12	14538000	14538100
chr11	9528700	9528800
chr9	131145800	131145900
chr9	34513500	34513600
chr6	167854100	167854200
chr7	28331500	28331600
chr7	49076800	49076900
chr2	81101500	81101600
chr8	10200700	10200800
chr17	14234400	14234500
chr8	126399400	126399500
chr1	91589400	91589500
chr16	68812800	68812900
chr3	71439200	71439300
chr4	5754200	5754300
chr1	220512500	220512600
chr11	92045400	92045500
chrX	136831300	136831400
chr6	14785300	14785400
chr10	108673400	108673500
chr7	129286600	129286700
chr17	33390900	33391000
chr10	123048600	123048700
chr5	133875800	133875900
chr10	34062200	34062300
chr22	34294100	34294200
chrX	41335000	41335100
chr11	62320600	62320700
chr6	29933300	29933400
chr7	2861400	2861500
chr6	66278800	66278900
chr14	99286200	99286300
chr19	30864200	30864300
chr9	72439800	72439900
chr10	82220100	82220200
chr3	114052600	114052700
chr5	107416800	107416900
chr10	97169600	97169700
chr12	23793400	23793500
chr13	41247700	41247800
chr13	80871300	80871400
chrX	38925000	38925100
chr21	45969200	45969300
chr10	65473500	65473600
chr15	40447700	40447800
chr6	29933500	29933600
chr1	82013000	82013100
chr1	209606900	209607000
chr13	43934100	43934200
chr2	44362400	44362500
chr1	164558300	164558400
chr2	153290700	153290800
chr20	23849000	23849100
chr6	109812700	109812800
chr11	66181900	66182000
chr16	74135100	74135200
chr6	49880400	49880500
chr16	53065300	53065400
chr2	204586400	204586500
chr8	38299500	38299600
chr20	10644800	10644900
chr11	134863700	134863800
chr16	67628600	67628700
chr1	158073400	158073500
chr3	45550400	45550500
chr12	63415200	63415300
chr1	232246700	232246800
chr20	49487600	49487700
chr7	141130900	141131000
chr3	66623600	66623700
chr21	35320500	35320600
chr7	137852800	137852900
chr12	76338400	76338500
chr13	61158900	61159000
chr2	205147100	205147200
chr6	126022700	126022800
chr13	59984000	59984100
[truncated: 28,736 more rows]
