# Supplementary material for: DELTA: A Distal Enhancer Locating Tool Based on AdaBoost Algorithm and Shape Features of Chromatin Modifications
Source: PLoS One. 2015 Jun 19;10(6):e0130622. doi: 10.1371/journal.pone.0130622 (PMC4474808; doi:10.1371/journal.pone.0130622)
Supplement: S5 Table — (XLSX) [file pone.0130622.s011.xlsx]

## Sheet: H1
Enhancer predictions in H1 cells using DELTA with H3K4me1, H3K4me2 and H3K4me3
Chromosome	Start	End
chr1	160957300	160957400
chr11	88041500	88041600
chr1	114580900	114581000
chr9	92050500	92050600
chr3	45353800	45353900
chr20	32598700	32598800
chr2	120013700	120013800
chr1	209578700	209578800
chr1	113585200	113585300
chr10	114718000	114718100
chr12	130357000	130357100
chr2	189168200	189168300
chr4	87881400	87881500
chr3	27574800	27574900
chr9	28970600	28970700
chr4	139580700	139580800
chr9	119233500	119233600
chr8	128830300	128830400
chr7	127324400	127324500
chr4	69270200	69270300
chr3	186903400	186903500
chr15	26480800	26480900
chr22	49930400	49930500
chr7	49284700	49284800
chr1	27334600	27334700
chr10	13924200	13924300
chr2	121130700	121130800
chr22	23584900	23585000
chr4	27125100	27125200
chr14	91880300	91880400
chr6	35004900	35005000
chr13	36431700	36431800
chr3	185504700	185504800
chr3	186716700	186716800
chr12	72341600	72341700
chrX	39632300	39632400
chr8	110274800	110274900
chr9	13491800	13491900
chr9	108166200	108166300
chr5	59005500	59005600
chr5	141218900	141219000
chr8	122167700	122167800
chr9	14547500	14547600
chr3	197301600	197301700
chr22	29385300	29385400
chr1	182071000	182071100
chr5	75722100	75722200
chr14	91108100	91108200
chr1	211573200	211573300
chr19	35694200	35694300
chr16	68797000	68797100
chr12	13241600	13241700
chr3	149088300	149088400
chrX	13216600	13216700
chr5	179758900	179759000
chr10	73381800	73381900
chr11	10373400	10373500
chrX	149675400	149675500
chr3	186716400	186716500
chr3	138581800	138581900
chr7	26988500	26988600
chr5	159593800	159593900
chr4	186760300	186760400
chr11	36131800	36131900
chr6	157973200	157973300
chr8	30255800	30255900
chr1	117255100	117255200
chr13	43450300	43450400
chr3	193530800	193530900
chr3	113873600	113873700
chr2	70960700	70960800
chr14	24014300	24014400
chr7	49284500	49284600
chr4	186934800	186934900
chr20	11521200	11521300
chr9	2281600	2281700
chr5	162758100	162758200
chr2	17724700	17724800
chr20	44394100	44394200
chr11	57549000	57549100
chr5	170188400	170188500
chr11	121277700	121277800
chr13	36432000	36432100
chr12	124625700	124625800
chr4	129604300	129604400
chr15	26936300	26936400
chr8	30399400	30399500
chr17	64773600	64773700
chr15	67322700	67322800
chr1	156093200	156093300
chr9	32344700	32344800
chr3	46615200	46615300
chr13	100339700	100339800
chr4	187171400	187171500
chr3	66493400	66493500
chr9	32344900	32345000
chr21	35502200	35502300
chr1	11346600	11346700
chr8	40935600	40935700
chr10	1352400	1352500
chr9	14274700	14274800
chr2	88743300	88743400
chr2	25482800	25482900
chr12	4560300	4560400
chr12	119640300	119640400
chr5	71417800	71417900
chr3	8541200	8541300
chr2	2011500	2011600
chr11	92805900	92806000
chr6	13423100	13423200
chr12	6324600	6324700
chr15	65102600	65102700
chr1	145455600	145455700
chr7	157103000	157103100
chr5	146947900	146948000
chr7	157103400	157103500
chr6	14785500	14785600
chr2	155446000	155446100
chr16	8925800	8925900
chr2	147298000	147298100
chr16	74135300	74135400
chr7	131289800	131289900
chr4	77511400	77511500
chr3	138565000	138565100
chr12	86342900	86343000
chr13	43168000	43168100
chr12	108836000	108836100
chr1	229229200	229229300
chr1	81778100	81778200
chr11	57546000	57546100
chr11	57546200	57546300
chr3	132101400	132101500
chr11	68462000	68462100
chr11	19839300	19839400
chr10	76866000	76866100
chr15	59646600	59646700
chr11	125241500	125241600
chr9	71486900	71487000
chr2	172173200	172173300
chr18	33407300	33407400
chr18	20749600	20749700
chr17	66728300	66728400
chr1	95873500	95873600
chr11	102151100	102151200
chr1	27634100	27634200
chr1	204047900	204048000
chr7	43331800	43331900
chr16	68824700	68824800
chr14	23721700	23721800
chr22	49906800	49906900
chr1	114618700	114618800
chr17	7560600	7560700
chr17	70147400	70147500
chr1	22647500	22647600
chr4	53701300	53701400
chr11	945200	945300
chr6	74290000	74290100
chr12	114025800	114025900
chr7	7250800	7250900
chr2	168718000	168718100
chr5	173097500	173097600
chr2	70960200	70960300
chr2	171071500	171071600
chr8	26494800	26494900
chr6	90399700	90399800
chr3	16699700	16699800
chr2	206347100	206347200
chr13	107511500	107511600
chr2	125754400	125754500
chr18	24106500	24106600
chr5	75722800	75722900
chr16	11422700	11422800
chr18	13810000	13810100
chr5	5183200	5183300
chr12	108710300	108710400
chr12	66290300	66290400
chr4	185322900	185323000
chr21	15989200	15989300
chr13	35488900	35489000
chr7	150098700	150098800
chr13	29013300	29013400
chr3	186903700	186903800
chr8	72628400	72628500
chr7	41669500	41669600
chr13	100355100	100355200
chr7	137892900	137893000
chr5	61370800	61370900
chr3	13388900	13389000
chr10	98210400	98210500
chr8	89603500	89603600
chr2	6780500	6780600
chr11	44692700	44692800
chr19	47660900	47661000
chr1	38736100	38736200
chr5	118415600	118415700
chr15	93191400	93191500
chr10	30842700	30842800
chr4	153771400	153771500
chr9	28970200	28970300
chr3	25198200	25198300
chr1	90395600	90395700
chr10	30842500	30842600
chr6	66279200	66279300
chr2	235595100	235595200
chr15	39387900	39388000
chr1	44990100	44990200
chr14	77413900	77414000
chr6	149140000	149140100
chr6	135572300	135572400
chr2	43407500	43407600
chr3	13389100	13389200
chr17	75468600	75468700
chr1	54171000	54171100
chr8	1750000	1750100
chr3	138581400	138581500
chr2	172173400	172173500
chr12	13241000	13241100
chr5	179510300	179510400
chr20	36971000	36971100
chr11	118586600	118586700
chr10	134965200	134965300
chr11	112693600	112693700
chr12	47617000	47617100
chr1	117396500	117396600
chr12	94698600	94698700
chr10	111694400	111694500
chr6	90928500	90928600
chr3	27574600	27574700
chr2	120458700	120458800
chr13	82448600	82448700
chr3	66493200	66493300
chr11	76166300	76166400
chr9	14274200	14274300
chr6	167576800	167576900
chr1	64249100	64249200
chr15	41079600	41079700
chr14	76580000	76580100
chr11	125313500	125313600
chr1	35856400	35856500
chr6	140209800	140209900
chr3	50856100	50856200
chr15	99214300	99214400
chr4	113680200	113680300
chr8	34764800	34764900
chr4	69923800	69923900
chr6	164766500	164766600
chr7	2864700	2864800
chr17	4210900	4211000
chr12	19157300	19157400
chr12	130481900	130482000
chr14	94154900	94155000
chr6	42106500	42106600
chr7	70322600	70322700
chr6	138504300	138504400
chr11	305300	305400
chr6	74290200	74290300
chrX	47675900	47676000
chr4	124300300	124300400
chr3	184618000	184618100
chr21	16796500	16796600
chr10	22980100	22980200
chr7	23155800	23155900
chr20	14697500	14697600
chr9	32345100	32345200
chr8	1750300	1750400
chr4	139580500	139580600
chr3	176635000	176635100
chr1	44232200	44232300
chr17	47099600	47099700
chr6	135572500	135572600
chr11	19793900	19794000
chr1	27326500	27326600
chr7	70938400	70938500
chr1	114581200	114581300
chr4	88601500	88601600
chr7	100937700	100937800
chr18	56515200	56515300
chr18	48944800	48944900
chr10	78539500	78539600
chr10	124635600	124635700
chr20	57244600	57244700
chr17	46081300	46081400
chr16	26997700	26997800
chr2	16120600	16120700
chr9	109640100	109640200
chr12	26831700	26831800
chr12	97525700	97525800
chr9	26976200	26976300
chr14	24014500	24014600
chr1	117255300	117255400
chr9	32345300	32345400
chr9	27749800	27749900
chr16	26997500	26997600
chr8	68632700	68632800
chr20	60011400	60011500
chr3	16705700	16705800
chr13	36432200	36432300
chr9	123983600	123983700
chr7	70931100	70931200
chr16	67458200	67458300
chr6	42411300	42411400
chrX	41334500	41334600
chr5	116200000	116200100
chr3	5255100	5255200
chr7	121577700	121577800
chr3	66582200	66582300
chr5	142243800	142243900
chr9	140561600	140561700
chr6	90928300	90928400
chr1	64248800	64248900
chr6	66279500	66279600
chr6	24981200	24981300
chr5	156341000	156341100
chr15	89536700	89536800
chr11	64530800	64530900
chr1	209373000	209373100
chr1	200334200	200334300
chr7	141285200	141285300
chr2	16098200	16098300
chr5	81276200	81276300
chr11	134860300	134860400
chr6	90928100	90928200
chr1	79728600	79728700
chr6	13422800	13422900
chr17	6065900	6066000
chr5	54780500	54780600
chr9	13492300	13492400
chr12	120668200	120668300
chr3	50854900	50855000
chr6	14382000	14382100
chr4	6974600	6974700
chr12	130481600	130481700
chr21	40909800	40909900
chr7	27950200	27950300
chr6	69926400	69926500
chr1	201655700	201655800
chr1	173399400	173399500
chr14	74792800	74792900
chr3	25197700	25197800
chr20	31338200	31338300
chr9	123175600	123175700
chr8	23643500	23643600
chr21	44357600	44357700
chr18	60418800	60418900
chr19	13571300	13571400
chr4	169762700	169762800
chr2	222658100	222658200
chr12	12537800	12537900
chr13	25710900	25711000
chr10	123941600	123941700
chr7	22372400	22372500
chr7	97200	97300
chr9	74535800	74535900
chr5	159664700	159664800
chr14	76097800	76097900
chr22	49930100	49930200
chr16	51426400	51426500
chr7	70931300	70931400
chr4	25579900	25580000
chr18	13809800	13809900
chr4	140080200	140080300
chr3	57165200	57165300
chr17	30554800	30554900
chr4	76630800	76630900
chr12	109896600	109896700
chr2	70960500	70960600
chr2	47923400	47923500
chr1	62647900	62648000
chr20	35214200	35214300
chr12	107161900	107162000
chr1	58497000	58497100
chr3	119069300	119069400
chr1	64256400	64256500
chr3	195533300	195533400
chr9	2281400	2281500
chr8	123850400	123850500
chr13	111864400	111864500
chr12	9059600	9059700
chr10	69736400	69736500
chr1	181939500	181939600
chr20	35214000	35214100
chr4	84773000	84773100
chr8	9821500	9821600
chr19	54164400	54164500
chr5	159560500	159560600
chr1	40358700	40358800
chr2	129402300	129402400
chr2	151900	152000
chr8	37748100	37748200
chr6	79862200	79862300
chr3	153359200	153359300
chr3	134950700	134950800
chr2	206347300	206347400
chr1	4815800	4815900
chr1	21649900	21650000
chr10	97024200	97024300
chr2	237756300	237756400
chr8	30398200	30398300
chr15	74823800	74823900
chr1	26033900	26034000
chr9	2181700	2181800
chr5	123917500	123917600
chr4	185307200	185307300
chr13	43167200	43167300
chr5	159714300	159714400
chr16	3603400	3603500
chr7	100936900	100937000
chr2	173399600	173399700
chr1	81897400	81897500
chr2	42773600	42773700
chrX	71178300	71178400
chr7	127324100	127324200
chr2	70962600	70962700
chr6	42408800	42408900
chr12	120668700	120668800
chr11	56427500	56427600
chr1	57001300	57001400
chr8	30254700	30254800
chr18	20749400	20749500
chr16	22646700	22646800
chr1	154159800	154159900
chr14	55569700	55569800
chr12	43151200	43151300
chr1	204224700	204224800
chr13	24024000	24024100
chr12	6432600	6432700
chr22	29400600	29400700
chr15	64057500	64057600
chr8	128835000	128835100
chr12	4829700	4829800
chr7	50837200	50837300
chr5	109075500	109075600
chr12	109897000	109897100
chr4	84772800	84772900
chr14	89907300	89907400
chr1	209606700	209606800
chr15	35354000	35354100
chr9	130116600	130116700
chr8	9121600	9121700
chr7	3234200	3234300
chr5	68218000	68218100
chr4	87881000	87881100
chr9	125937500	125937600
chr5	53305700	53305800
chr9	128416400	128416500
chr7	130776000	130776100
chr5	35338300	35338400
chr14	72114300	72114400
chr5	165502300	165502400
chr2	4428600	4428700
chr2	134891700	134891800
chr18	66156400	66156500
chr4	69772000	69772100
chr1	15533400	15533500
chr1	150540500	150540600
chr5	36619500	36619600
chr7	2861000	2861100
chr2	177610600	177610700
chr12	120668500	120668600
chr1	12689400	12689500
chr11	131760100	131760200
chr21	33976500	33976600
chr20	45990200	45990300
chr20	33851000	33851100
chr18	20864100	20864200
chr11	9945300	9945400
chr16	16962800	16962900
chr8	9122300	9122400
chr17	14429000	14429100
chr11	9648100	9648200
chr17	35527700	35527800
chr17	80712600	80712700
chr5	59006000	59006100
chr9	95732500	95732600
chr9	140574300	140574400
chr17	2777600	2777700
chr6	34099800	34099900
chr12	31672100	31672200
chr12	114714100	114714200
chr5	109075800	109075900
chr4	88600900	88601000
chr12	107162600	107162700
chr5	95419600	95419700
chr3	64080400	64080500
chr2	125085400	125085500
chr7	151169000	151169100
chr2	7843700	7843800
chr1	64256200	64256300
chr22	49907300	49907400
chr3	184629300	184629400
chr6	15209200	15209300
chr22	26963900	26964000
chr6	167853800	167853900
chr12	45628600	45628700
chr3	172572000	172572100
chr2	232436500	232436600
chr1	96469100	96469200
chr3	147652400	147652500
chr3	73534200	73534300
chr1	33224900	33225000
chr1	20317200	20317300
chr5	165858500	165858600
chr18	52274500	52274600
chr15	93823100	93823200
chr1	20317400	20317500
chr6	3166400	3166500
chr5	79437600	79437700
chr15	71656300	71656400
chr3	112119000	112119100
chr16	78001700	78001800
chr18	13810300	13810400
chr4	186227300	186227400
chr2	235505600	235505700
chrX	39513600	39513700
chr16	51425600	51425700
chr9	27750100	27750200
chr18	60418500	60418600
chr17	58462400	58462500
chr4	25580500	25580600
chr2	85474000	85474100
chr12	113054700	113054800
chr5	123211900	123212000
chr4	140080900	140081000
chr3	139923500	139923600
chr2	42773000	42773100
chr15	57491300	57491400
chr9	109640700	109640800
chr18	32239600	32239700
chr1	233425500	233425600
chr20	48385000	48385100
chr7	50447300	50447400
chr3	67039900	67040000
chr1	84158600	84158700
chr16	68797300	68797400
chr22	29156200	29156300
chr18	40615000	40615100
chr16	56581700	56581800
chr2	85184800	85184900
chr1	84158400	84158500
chr22	44544200	44544300
chr12	32607100	32607200
chr10	21573800	21573900
chr13	79855700	79855800
chr10	75726200	75726300
chr2	85465100	85465200
chr2	63992100	63992200
chr1	109772500	109772600
chr6	166779300	166779400
chr14	24014800	24014900
chr8	76131200	76131300
chr5	74351500	74351600
chr3	42067100	42067200
chr22	34246800	34246900
chr1	202055700	202055800
chr5	109872100	109872200
chr12	19338200	19338300
chr1	46395100	46395200
chr2	200734500	200734600
chr5	53313000	53313100
chr2	42175400	42175500
chr4	129723500	129723600
chr13	111561600	111561700
chr6	68749600	68749700
chr13	26485600	26485700
chr3	86597300	86597400
chr6	3166000	3166100
chr19	29314700	29314800
chr15	69410300	69410400
chr10	6407700	6407800
chr18	52058200	52058300
chr7	137564100	137564200
chr5	82650700	82650800
chr12	79941400	79941500
chr15	61097300	61097400
chr2	208761600	208761700
chr1	82951600	82951700
chr16	25867000	25867100
chr12	93474500	93474600
chr3	46615400	46615500
chr9	15138200	15138300
chr3	110404800	110404900
chr2	44363400	44363500
chr1	40364500	40364600
chr17	46081500	46081600
chr13	51879200	51879300
chr7	52182600	52182700
chr6	158252400	158252500
chr15	34506500	34506600
chr2	121543900	121544000
chr7	141130600	141130700
chr17	64470900	64471000
chr20	31339900	31340000
chr17	70472600	70472700
chr1	150540300	150540400
chr17	17741900	17742000
chr3	140229300	140229400
chr6	110265700	110265800
chr12	72341200	72341300
chr12	8043600	8043700
chr11	113720200	113720300
chr10	44866100	44866200
chrX	150071600	150071700
chr8	20316000	20316100
chr3	72817300	72817400
chr19	46876700	46876800
chr10	134964900	134965000
chr15	66125500	66125600
chr12	6432800	6432900
chr16	5019200	5019300
chr12	95599700	95599800
chr10	65275000	65275100
chr4	129723900	129724000
chr8	126237600	126237700
chr6	139635100	139635200
chr20	36970800	36970900
chr4	139580100	139580200
chr8	112692300	112692400
chr19	49906900	49907000
chr10	132847200	132847300
chr2	44690600	44690700
chr2	25482400	25482500
chr16	74900100	74900200
chr3	119068700	119068800
chr11	125386900	125387000
chr13	99527800	99527900
chr6	98488100	98488200
chr15	35353700	35353800
chr16	51215500	51215600
chr7	70930700	70930800
chr13	51877100	51877200
chr12	130256300	130256400
chr8	5027900	5028000
chr10	21574400	21574500
chr3	147652600	147652700
chr6	84686200	84686300
chr12	14411000	14411100
chr2	105375100	105375200
chr18	74680000	74680100
chr14	76580300	76580400
chr12	2299300	2299400
chr2	172172300	172172400
chr16	83874700	83874800
chr10	95041100	95041200
chr11	70957500	70957600
chr17	47099400	47099500
chr13	39199000	39199100
chr11	46478100	46478200
chr7	21069800	21069900
chr3	61690300	61690400
chr10	123048800	123048900
chr19	4409100	4409200
chr2	120013200	120013300
chr7	138659800	138659900
chr5	123997000	123997100
chr22	48074700	48074800
chr12	4830200	4830300
chr15	69382100	69382200
chr1	180209000	180209100
chr3	174258200	174258300
chr15	58522100	58522200
chr7	28331700	28331800
chr3	27722500	27722600
chr21	44376900	44377000
chr8	128830800	128830900
chr2	147297400	147297500
chr10	97024600	97024700
chr8	107099000	107099100
chr6	124982200	124982300
chr2	102150600	102150700
chr2	101030400	101030500
chr7	70922600	70922700
chr18	71948900	71949000
chr2	172175100	172175200
chr7	37287600	37287700
chr7	127324700	127324800
chr2	47923900	47924000
chr18	40322800	40322900
chr14	74793100	74793200
chr9	92293300	92293400
chr5	179770900	179771000
chr15	69382300	69382400
chr12	4134300	4134400
chr8	127436000	127436100
chrY	17622900	17623000
chr4	18693300	18693400
chr17	76370700	76370800
chrX	2699200	2699300
chr20	16045800	16045900
chr8	23836400	23836500
chr3	45742500	45742600
chr3	31959400	31959500
chr3	171146300	171146400
chr2	85187200	85187300
chr17	30630500	30630600
chr15	70376100	70376200
chr2	102358300	102358400
chr5	73839400	73839500
chr11	113730600	113730700
chr1	241175600	241175700
chr1	153095700	153095800
chr7	51243500	51243600
chr18	53106500	53106600
chr2	111446700	111446800
chr9	80200400	80200500
chr7	23156000	23156100
chr13	29013500	29013600
chr1	214621000	214621100
chr1	226911600	226911700
chr12	4559800	4559900
chr6	107062500	107062600
chr9	19968500	19968600
chr9	83025000	83025100
chr4	104868300	104868400
chr7	30767000	30767100
chr3	76088200	76088300
chr8	128823100	128823200
chr4	54343100	54343200
chr16	67458400	67458500
chr15	53038100	53038200
chr11	70493600	70493700
chr1	95873300	95873400
chr16	23798200	23798300
chr1	18745800	18745900
chr11	8693000	8693100
chrX	40886900	40887000
chr15	40179400	40179500
chr7	70720800	70720900
chr6	158705700	158705800
chr1	158073000	158073100
chr1	153718600	153718700
chr14	68916600	68916700
chr6	35005200	35005300
chr4	97264600	97264700
chr2	58762200	58762300
chr2	172183700	172183800
chr13	100399200	100399300
chr17	64561700	64561800
chr19	35643200	35643300
chr20	50327200	50327300
chr10	81865300	81865400
chr10	54782600	54782700
chr11	2025500	2025600
chr8	112692600	112692700
chr15	64056900	64057000
chr10	21570400	21570500
chr7	158110500	158110600
chr13	100627400	100627500
chr15	26480500	26480600
chr15	89537500	89537600
chr1	201345800	201345900
chr8	30251600	30251700
chr18	40323700	40323800
chr10	82224700	82224800
chr4	113672700	113672800
chr5	7420600	7420700
chr1	205264100	205264200
chr9	79207600	79207700
chr5	156341500	156341600
chrX	132574400	132574500
chr8	16142200	16142300
chr3	147652200	147652300
chr6	4503900	4504000
chr3	186682800	186682900
chr5	162961800	162961900
chr9	14274400	14274500
chr8	123850600	123850700
chr18	51773200	51773300
chr3	62524700	62524800
chr3	15675000	15675100
chr6	159331500	159331600
chr11	131759500	131759600
chr6	14380500	14380600
chr1	205270500	205270600
chr16	65806200	65806300
chr1	162115400	162115500
chr10	21570700	21570800
chr10	59546800	59546900
chr18	20749000	20749100
chr1	64959500	64959600
chr1	209606500	209606600
chr3	72817700	72817800
chr1	63771100	63771200
chr8	89603900	89604000
chr2	210478700	210478800
chr4	140080500	140080600
chr8	125976200	125976300
chr16	24110600	24110700
chr16	51426700	51426800
chr13	113388700	113388800
chrX	9979700	9979800
chr4	159943100	159943200
chr16	6246500	6246600
chr16	19959800	19959900
chr11	44846300	44846400
chr11	73249900	73250000
chr1	205282400	205282500
chr9	20303500	20303600
chr19	10610900	10611000
chr15	66318200	66318300
chr10	44866500	44866600
chr22	29400800	29400900
chr22	27038700	27038800
chr1	25051600	25051700
chr22	34293100	34293200
chr15	65101200	65101300
chr12	4830400	4830500
chr2	201244500	201244600
chr5	123804400	123804500
chr3	132930800	132930900
chr14	88831600	88831700
chr4	123705100	123705200
chr1	24330100	24330200
chr1	62417500	62417600
chr8	94229700	94229800
chr18	32240500	32240600
chr17	64774000	64774100
chr4	189897700	189897800
chr18	40322600	40322700
chr12	45626800	45626900
chr3	65387300	65387400
chr7	152241200	152241300
chr3	185531900	185532000
chr9	2809900	2810000
chr5	129060300	129060400
chr15	57490700	57490800
chr7	74042000	74042100
chr11	2025700	2025800
chr9	119691300	119691400
chr18	56515000	56515100
chr20	45986400	45986500
chr1	15523500	15523600
chr3	45550900	45551000
chr7	37287900	37288000
chr6	35005500	35005600
chr22	27038200	27038300
chr9	127523500	127523600
chr5	3101700	3101800
chr18	51773400	51773500
chr2	207957900	207958000
chr12	12162300	12162400
chr10	11978700	11978800
chr20	31339700	31339800
chr18	3665600	3665700
chr1	58497300	58497400
chr1	88151100	88151200
chr13	100342700	100342800
chr13	113366100	113366200
chr9	100290700	100290800
chr5	133928400	133928500
chr18	53106700	53106800
chr7	122078100	122078200
chr5	141196400	141196500
chr16	51215300	51215400
chr15	52554500	52554600
chr16	54084100	54084200
chr2	157487500	157487600
chr1	147039800	147039900
chr9	90021600	90021700
chr3	129024400	129024500
chr17	58463800	58463900
chr21	33977100	33977200
chr15	63368800	63368900
chr2	235541000	235541100
chr2	172176000	172176100
chr12	2307800	2307900
chr17	75387700	75387800
chr11	116316400	116316500
chr21	44377200	44377300
chr3	113873200	113873300
chr15	53037800	53037900
chr15	69382800	69382900
chr12	4313000	4313100
chr5	111541500	111541600
chr6	159274400	159274500
chr14	77423100	77423200
chr15	66767000	66767100
chr8	68632200	68632300
chr8	16141700	16141800
chr7	140910500	140910600
chr6	131483500	131483600
chr4	74850800	74850900
chr7	8402700	8402800
chr1	110107200	110107300
chr6	39231300	39231400
chr1	54775700	54775800
chr3	104238400	104238500
chr16	54083900	54084000
chr14	59437300	59437400
chr17	73980200	73980300
chr9	123174900	123175000
chr2	69945500	69945600
chr14	70760100	70760200
chr4	114374400	114374500
chr19	51550300	51550400
chr10	11978900	11979000
chr1	153718400	153718500
chr18	32240700	32240800
chr14	96445900	96446000
chr18	24058800	24058900
chr2	119077300	119077400
chr6	51942000	51942100
chr19	47661300	47661400
chr16	71187300	71187400
chr17	57443600	57443700
chr9	76698900	76699000
chr18	68033800	68033900
chr6	24980800	24980900
chr16	11423000	11423100
chr7	23028700	23028800
chr5	87684600	87684700
chr14	94917700	94917800
chr11	131852200	131852300
chr5	141252300	141252400
chr18	3554300	3554400
chr15	71496200	71496300
chr22	24734800	24734900
chr4	113574200	113574300
chr10	123302100	123302200
chr1	164571300	164571400
chr4	39636900	39637000
chr2	47923000	47923100
chr9	23740900	23741000
chr9	16709000	16709100
chr10	73104700	73104800
chr8	128867300	128867400
chr17	27359300	27359400
chr1	220007300	220007400
chr10	65275200	65275300
chr4	124339500	124339600
chr21	37472600	37472700
chr6	15038800	15038900
chr2	155446400	155446500
chr6	35707700	35707800
chr12	128079600	128079700
chr22	36764800	36764900
chr1	8520900	8521000
chr17	71339200	71339300
chr10	95040300	95040400
chr1	119884000	119884100
chr5	167727300	167727400
chr17	27370000	27370100
chr15	36837400	36837500
chr12	6433200	6433300
chr8	30249700	30249800
chr8	128823400	128823500
chr6	24982100	24982200
chr22	34247000	34247100
chr3	62401500	62401600
chr3	25197400	25197500
chr6	43670400	43670500
chr10	124636000	124636100
chr11	130273900	130274000
chr9	125936800	125936900
chr7	158110800	158110900
chr14	21288900	21289000
chr16	14729400	14729500
chr11	79184400	79184500
chr8	12445800	12445900
chr19	34129700	34129800
chr1	54776600	54776700
chr12	100545700	100545800
chr8	124500600	124500700
chr7	99541700	99541800
chr1	18621600	18621700
chr1	34654500	34654600
chr11	92850700	92850800
chr13	49168500	49168600
chr2	33832800	33832900
chr16	22646200	22646300
chr15	57490500	57490600
chr7	137853700	137853800
chr14	22025000	22025100
chr1	33225200	33225300
chr10	76985300	76985400
chr9	72379100	72379200
chr12	109031800	109031900
chr3	193930300	193930400
chr1	109772000	109772100
chr8	126399200	126399300
chr3	61685600	61685700
chr8	118370400	118370500
chr1	37236600	37236700
chr1	54775500	54775600
chr14	89907600	89907700
chr12	92860100	92860200
chr7	20092900	20093000
chr4	113576600	113576700
chr19	34375300	34375400
chr14	96414700	96414800
chr12	66891200	66891300
chr10	95032600	95032700
chr10	13923700	13923800
chr2	85185500	85185600
chr14	57385800	57385900
chr5	75820000	75820100
chr4	87881800	87881900
chr6	157042400	157042500
chr9	103861100	103861200
chr9	131889000	131889100
chr6	137277900	137278000
chr5	138220300	138220400
chr5	174975100	174975200
chr11	59583700	59583800
chr9	99814500	99814600
chr1	113362000	113362100
chr13	98852700	98852800
chr14	35867100	35867200
chr9	132725100	132725200
chr11	121671600	121671700
chr2	48735800	48735900
chr19	56647800	56647900
chr13	96947900	96948000
chr1	62417700	62417800
chr9	36163200	36163300
chr5	79480100	79480200
chr4	190083700	190083800
chr19	52989200	52989300
chr5	75820300	75820400
chr10	78540000	78540100
chr1	214612900	214613000
chr11	63615200	63615300
chr7	49285000	49285100
chr3	119069000	119069100
chr18	34061000	34061100
chr10	59810600	59810700
chr9	19445700	19445800
chr3	197301300	197301400
chr1	81777900	81778000
chr20	35213600	35213700
chr14	22025600	22025700
chr1	23924000	23924100
chr4	56147200	56147300
chr2	81101900	81102000
chr18	53087000	53087100
chr10	20117800	20117900
chr3	171856800	171856900
chr7	43332000	43332100
chr4	152406000	152406100
chr2	58724300	58724400
chr2	151968800	151968900
chr11	128741500	128741600
chr1	109491000	109491100
chr9	100981300	100981400
chr17	2775400	2775500
chr4	8569700	8569800
chr22	17753700	17753800
chr5	138904300	138904400
chr2	148405000	148405100
chr3	136824600	136824700
chr15	74823600	74823700
chr13	106752900	106753000
chr5	14269700	14269800
chr17	37036000	37036100
chr5	34475800	34475900
chr5	154101500	154101600
chr5	159587300	159587400
chr15	33360900	33361000
chr2	156583900	156584000
chr5	164107900	164108000
chr2	152300	152400
chr5	34685800	34685900
chr11	121350200	121350300
chr12	53339400	53339500
chr20	35857600	35857700
chr6	18395800	18395900
chr12	132207900	132208000
chr7	50108500	50108600
chr4	190107100	190107200
chr1	229365400	229365500
chr18	60544600	60544700
chr13	56227300	56227400
chr10	55239500	55239600
chr8	62736100	62736200
chrX	9896200	9896300
chr6	98487400	98487500
chr13	61158000	61158100
chr1	229229600	229229700
chr1	151267500	151267600
chr2	201067100	201067200
chr1	244517000	244517100
chr6	167693500	167693600
chr10	98210600	98210700
chr11	36114300	36114400
chr10	100407100	100407200
chr6	109835400	109835500
chr4	189898100	189898200
chr13	26551800	26551900
chr9	38484000	38484100
chr16	26062500	26062600
chr15	65707300	65707400
chr3	148738600	148738700
chr9	134280800	134280900
chr9	84280400	84280500
chr15	73679800	73679900
chr10	98070200	98070300
chr17	66730300	66730400
chr15	52684900	52685000
chr15	27012400	27012500
chr1	200334000	200334100
chr19	39174700	39174800
chr1	209579100	209579200
chr5	61371300	61371400
chr20	50664800	50664900
chr14	77577200	77577300
chr4	79013500	79013600
chr2	172175300	172175400
chr2	153310400	153310500
chr12	79941800	79941900
chr11	36132400	36132500
chr2	123273800	123273900
chr4	139144800	139144900
chr15	69380700	69380800
chr2	125086600	125086700
chr16	9914300	9914400
chr8	72628600	72628700
chr4	123718200	123718300
chr15	63141800	63141900
chr11	121243500	121243600
chr1	209606300	209606400
chr10	29448800	29448900
chr2	151592900	151593000
chr20	18304100	18304200
chr5	15553900	15554000
chr10	99408300	99408400
chr12	118558800	118558900
chr9	107626000	107626100
chr3	45550700	45550800
chr20	45979000	45979100
chr9	9557700	9557800
chr6	127804500	127804600
chr22	35237500	35237600
chr10	34062000	34062100
chr1	110376000	110376100
chr6	98487600	98487700
chr12	39788000	39788100
chr2	24248900	24249000
chr2	101028700	101028800
chr20	45944600	45944700
chr6	14825100	14825200
chr5	102983100	102983200
chr6	161432700	161432800
chr13	25711400	25711500
chr2	24249400	24249500
chr9	74536300	74536400
chr14	74793400	74793500
chr5	179509800	179509900
chrX	40704500	40704600
chrX	17567500	17567600
chr6	162831200	162831300
chr5	82322300	82322400
chr4	74850600	74850700
chr4	56146900	56147000
chr15	89542300	89542400
chr10	81865800	81865900
chr17	47099000	47099100
chrX	71178100	71178200
chr6	162831400	162831500
chr4	24663600	24663700
chr16	58896500	58896600
chr2	55361300	55361400
chr7	7249400	7249500
chr17	78244500	78244600
chr17	46080100	46080200
chr6	44630900	44631000
chr5	175031200	175031300
chr17	71339500	71339600
chr6	40254000	40254100
chr20	45988000	45988100
chr1	114580500	114580600
chr6	680700	680800
chr4	6975100	6975200
chr20	35213800	35213900
chr2	77313800	77313900
chr18	60425800	60425900
chr10	75725900	75726000
chr6	139634700	139634800
chr2	175789700	175789800
chr5	179758700	179758800
chr1	171267800	171267900
chr7	41578800	41578900
chr11	12886600	12886700
chr11	92806400	92806500
chr2	123274300	123274400
chr10	34061600	34061700
chr13	100627200	100627300
chr9	123635800	123635900
chr3	148915600	148915700
chr3	197269000	197269100
chr18	34029200	34029300
chrX	73186200	73186300
chr8	85201200	85201300
chr7	49077100	49077200
chr7	137564400	137564500
chr5	36619100	36619200
chr3	9393400	9393500
chr15	66763100	66763200
chr11	46023200	46023300
chr1	8468500	8468600
chr10	111694700	111694800
chr8	31096800	31096900
chr5	82322700	82322800
chr4	152405300	152405400
chr3	59703500	59703600
chr14	96414400	96414500
chr6	167658500	167658600
chr21	22034900	22035000
chr2	129249400	129249500
chr7	101513500	101513600
chrX	39676300	39676400
chr15	93375300	93375400
chr7	129015400	129015500
chr12	48536800	48536900
chrY	15916700	15916800
chr1	82951400	82951500
chr5	173055000	173055100
chr9	20303300	20303400
chr5	154071700	154071800
chr3	50855600	50855700
chr18	23995000	23995100
chr9	90928400	90928500
chr2	149856400	149856500
chr17	47099200	47099300
chr4	189981100	189981200
chr9	71487300	71487400
chr6	12887500	12887600
chr4	153771900	153772000
chr18	57531400	57531500
chr3	48740400	48740500
chr3	193930600	193930700
chr18	20864500	20864600
chr7	7249600	7249700
chr2	180922500	180922600
chr11	94988800	94988900
chr2	97547500	97547600
chr6	35015700	35015800
chr8	20125500	20125600
chr7	140241600	140241700
chr6	42104800	42104900
chr3	194871500	194871600
chr2	189143400	189143500
chr17	70472400	70472500
chr14	77390700	77390800
chr1	204047600	204047700
chr8	127435700	127435800
chr17	67444500	67444600
chr5	72782300	72782400
chr6	51942300	51942400
chr18	33431700	33431800
chr1	15835600	15835700
chr8	68281500	68281600
chr11	130248000	130248100
chr9	133700500	133700600
chr18	55883500	55883600
chr1	15059700	15059800
chr10	59546400	59546500
chr3	147653100	147653200
chr2	97547700	97547800
chr6	155944700	155944800
chr9	95732900	95733000
chr9	117132700	117132800
chr12	48537100	48537200
chrY	15096900	15097000
chr8	56761300	56761400
chr6	108309200	108309300
chr4	140074600	140074700
chr2	206330900	206331000
chr16	49401900	49402000
chr22	24734200	24734300
chr18	67425100	67425200
chr9	108058600	108058700
chr12	120666900	120667000
chr1	23925000	23925100
chr11	100590300	100590400
chr9	119691500	119691600
chr1	117255500	117255600
chr11	121672500	121672600
chr6	108309400	108309500
chr21	16289300	16289400
chr20	10645100	10645200
chr4	173995800	173995900
chr6	14382200	14382300
chrX	40885200	40885300
chrX	13048200	13048300
chr6	88363600	88363700
chr4	134514700	134514800
chr22	18043100	18043200
chr18	32771200	32771300
chr14	77804400	77804500
chr9	80200600	80200700
chr7	138659600	138659700
chr9	38017000	38017100
chr3	193530400	193530500
chr16	67458900	67459000
chr1	27633700	27633800
chr13	100339500	100339600
chr16	85640700	85640800
chr3	112110300	112110400
chr16	83873900	83874000
chr18	74984300	74984400
chr12	112307200	112307300
chr6	42411700	42411800
chr20	10618200	10618300
chr2	183683700	183683800
chr11	91950600	91950700
chr9	107648800	107648900
chr13	65259100	65259200
chr13	44653300	44653400
chr14	94918100	94918200
chr13	80356800	80356900
chr2	240217400	240217500
chr10	82224500	82224600
chr12	89739600	89739700
chr9	74373900	74374000
chr12	8059000	8059100
chr12	45626300	45626400
chr7	21908000	21908100
chr17	78244300	78244400
chr10	123100300	123100400
chr5	16713400	16713500
chr9	108673700	108673800
chr14	71113400	71113500
chr3	16713500	16713600
chr1	81779200	81779300
chr1	23924300	23924400
chr2	2792000	2792100
chr14	77577500	77577600
chr18	38892200	38892300
chr13	98980300	98980400
chr16	71062000	71062100
chr6	14625800	14625900
chr2	44365100	44365200
chr9	138232000	138232100
chr5	79488200	79488300
chr18	71950200	71950300
chr13	30626800	30626900
chr22	36765100	36765200
chr15	92703800	92703900
chr6	3165600	3165700
chr18	67424900	67425000
chr8	129326500	129326600
chr2	238503300	238503400
chr3	76093300	76093400
chr8	52530400	52530500
chr1	23590700	23590800
chr15	26966700	26966800
chr2	173246600	173246700
chrX	40705000	40705100
chr7	137853100	137853200
chr10	93644000	93644100
chr16	69106100	69106200
chr7	21070100	21070200
chr7	52017900	52018000
chr10	111762800	111762900
chr1	39467500	39467600
chr5	72783100	72783200
chr13	43166900	43167000
chr22	27147200	27147300
chr18	53156200	53156300
chr12	128822600	128822700
chr18	23255600	23255700
chr15	93286600	93286700
chr9	75295800	75295900
chr8	113894400	113894500
chr17	66728700	66728800
chr13	76377700	76377800
chr3	11633100	11633200
chr13	39597700	39597800
chr4	187609900	187610000
chr6	21185900	21186000
chr3	189732100	189732200
chr2	196978200	196978300
chr14	100838500	100838600
chr4	4669700	4669800
chr3	162459500	162459600
chr17	18472500	18472600
chr14	68916200	68916300
chr10	98744300	98744400
chr1	215825600	215825700
chr12	42879600	42879700
chr7	120162300	120162400
chr5	123774900	123775000
chr18	75718500	75718600
chr2	77748300	77748400
chr4	116894900	116895000
chr3	8540700	8540800
chr2	235540600	235540700
chr1	39451400	39451500
chr2	201066500	201066600
chr11	123646500	123646600
chr10	20504500	20504600
chr6	138653100	138653200
chr11	113720400	113720500
chr1	154159100	154159200
chr17	76313200	76313300
chr3	62870200	62870300
chr18	10101300	10101400
chr16	20186700	20186800
chr8	130527700	130527800
chr21	26745800	26745900
chr16	69106400	69106500
chr22	34293400	34293500
chr3	76092900	76093000
chr9	6693000	6693100
chr6	134003000	134003100
chr8	145987000	145987100
chr7	7392500	7392600
chr17	853900	854000
chr9	16769100	16769200
chr16	22647200	22647300
chr16	87908600	87908700
chr3	88961400	88961500
chr10	114894700	114894800
chr1	167458600	167458700
chr4	87869200	87869300
chr2	183684000	183684100
chr6	14625500	14625600
chr3	181426200	181426300
chr4	19197100	19197200
chr4	173995600	173995700
chr17	64545700	64545800
chr3	61127200	61127300
chr10	88628100	88628200
chr17	10475400	10475500
chr7	121789300	121789400
chr5	154101100	154101200
chr14	96446500	96446600
chr3	170072500	170072600
chr3	109073800	109073900
chr10	65274800	65274900
chr1	59170100	59170200
chr7	70193800	70193900
chr19	31087600	31087700
chr12	49359100	49359200
chrX	15927000	15927100
chr7	105337100	105337200
chr4	72693800	72693900
chr16	78000700	78000800
chr4	187610100	187610200
chr21	35320200	35320300
chr5	64438500	64438600
chr11	92850200	92850300
chr4	159766600	159766700
chr5	167773600	167773700
chr8	18832000	18832100
chr18	74809500	74809600
chr12	14867100	14867200
chr10	119106600	119106700
chr10	51039700	51039800
chr6	140209600	140209700
chr6	3424100	3424200
chr11	134601200	134601300
chr7	99967800	99967900
chr10	54668400	54668500
chr17	38269700	38269800
chr1	46392100	46392200
chr11	100661900	100662000
chr3	176634500	176634600
chr13	74296600	74296700
chr3	168557800	168557900
chr15	92707800	92707900
chr15	69378900	69379000
chr8	62752100	62752200
chr2	223901400	223901500
chr2	168718500	168718600
chr16	78000900	78001000
chr3	41836500	41836600
chr1	40364300	40364400
chr4	104868700	104868800
chr2	170942600	170942700
chr12	120666600	120666700
chr9	135001100	135001200
chr4	159766800	159766900
chr12	50203700	50203800
chr13	29003700	29003800
chr15	37045300	37045400
chr2	8040100	8040200
chr15	40384300	40384400
chr15	50296300	50296400
chr9	134282000	134282100
chr1	53896300	53896400
chr1	15533000	15533100
chr5	138170200	138170300
chr13	26551300	26551400
chr4	187171800	187171900
chr18	3554500	3554600
chr6	39199700	39199800
chr7	78208300	78208400
chr13	74340100	74340200
chr6	41546100	41546200
chr2	129402700	129402800
chr1	164571700	164571800
chr15	67323000	67323100
chr1	213081600	213081700
chr5	17402600	17402700
chr6	156216200	156216300
chr3	138127900	138128000
chr1	20143400	20143500
chr1	45002700	45002800
chr12	50092500	50092600
chr6	96610800	96610900
chr12	128079100	128079200
chr1	113361000	113361100
chr12	55077200	55077300
chr2	12223400	12223500
chr3	126569400	126569500
chr6	29726900	29727000
chr2	101730600	101730700
chr8	103448900	103449000
chr16	13164100	13164200
chr8	89604200	89604300
chr6	15895500	15895600
chr5	5179900	5180000
chr17	853600	853700
chr9	103860600	103860700
chr12	124918900	124919000
chr6	19312400	19312500
chr4	79318400	79318500
chr4	152205900	152206000
chr12	103005700	103005800
chr3	112983500	112983600
chr2	43406200	43406300
chr8	128874800	128874900
chr12	114724200	114724300
chr14	68727700	68727800
chr1	59543800	59543900
chr1	46392500	46392600
chr6	116428000	116428100
chr2	729000	729100
chr1	233249000	233249100
chr1	183372700	183372800
chr8	94229300	94229400
chr12	70326800	70326900
chr9	91032900	91033000
chr6	56659400	56659500
chr16	14616400	14616500
chr12	11896800	11896900
chr1	204049400	204049500
chr4	87882000	87882100
chr2	208199400	208199500
chr17	58464000	58464100
chr12	45471000	45471100
chr1	94101700	94101800
chr6	167658100	167658200
chr17	27359800	27359900
chr15	89542900	89543000
chr12	94655000	94655100
chr20	52482700	52482800
chr19	41695600	41695700
chr10	61763300	61763400
chr14	79799800	79799900
chr12	76205900	76206000
chr15	93374900	93375000
chr6	21186500	21186600
chr18	56012700	56012800
chr14	51364400	51364500
chr11	9944500	9944600
chr5	169824400	169824500
chr5	75722400	75722500
chr3	65386200	65386300
chr2	75076800	75076900
chr22	18405100	18405200
chr7	121581000	121581100
chr6	74059600	74059700
chr19	20193600	20193700
chr4	165720800	165720900
chr16	68797700	68797800
chr9	19446600	19446700
chr5	105420600	105420700
chr5	146170000	146170100
chr10	70359800	70359900
chr17	40554700	40554800
chr12	4829900	4830000
chr1	29491500	29491600
chr8	8256400	8256500
chr2	23831200	23831300
chr7	150032400	150032500
chr3	14464400	14464500
chr18	985400	985500
chr6	68749400	68749500
chr20	45982500	45982600
chr10	123302400	123302500
chrX	133047400	133047500
chr13	25103400	25103500
chr7	151154200	151154300
chr6	34990800	34990900
chr4	190099500	190099600
chr2	28544700	28544800
chr2	208761800	208761900
chr9	139482800	139482900
chr13	98852200	98852300
chr19	38479800	38479900
chr16	67458600	67458700
chr13	98980600	98980700
chr18	47139900	47140000
chr5	179770600	179770700
chr12	108836200	108836300
chr9	25397300	25397400
chr2	202888700	202888800
chr8	113894800	113894900
chr6	115778200	115778300
chr3	96844900	96845000
chr1	147039500	147039600
chr7	137893200	137893300
chr11	119929100	119929200
chr3	171892800	171892900
chr17	74441100	74441200
chr6	57288300	57288400
chr5	98346100	98346200
chr12	11757600	11757700
chr21	41009300	41009400
chr13	39199300	39199400
chr10	88625300	88625400
chr1	174842000	174842100
chr6	62316200	62316300
chr7	20856300	20856400
chr14	94864300	94864400
chr12	116310800	116310900
chr6	126021900	126022000
chr3	32881600	32881700
chr6	164364500	164364600
chr14	37637500	37637600
chr9	6777100	6777200
chr5	123774600	123774700
chr7	77055600	77055700
chr22	27147000	27147100
chr7	152241400	152241500
chr1	205270300	205270400
chr4	2780200	2780300
chr5	165857500	165857600
chr2	6780800	6780900
chr17	19361100	19361200
chr15	93286400	93286500
chr5	159714500	159714600
chr20	13855200	13855300
chr1	27384900	27385000
chr12	120851800	120851900
chr12	65085200	65085300
chr8	38299300	38299400
chr22	48075000	48075100
chr19	42979200	42979300
chr9	78086600	78086700
chr6	167855700	167855800
chr5	159715200	159715300
chr1	8327300	8327400
chr19	9166000	9166100
chr1	12777700	12777800
chrX	24387900	24388000
chr9	74581400	74581500
chr2	34591000	34591100
chr17	38452100	38452200
chr11	19838100	19838200
chr20	44567000	44567100
chr4	26299800	26299900
chr2	224590700	224590800
chr14	21243300	21243400
chr11	92045200	92045300
chr1	209331100	209331200
chr8	76131600	76131700
chr3	57164600	57164700
chr22	34292900	34293000
chr16	49736300	49736400
chr11	121673000	121673100
chr11	57267500	57267600
chr4	188953100	188953200
chr10	29099200	29099300
chr3	123877200	123877300
chr6	38105800	38105900
chr10	22979600	22979700
chr1	23882200	23882300
chr4	174013400	174013500
chrY	908800	908900
chrX	958800	958900
chr5	123917100	123917200
chr1	178235800	178235900
chr20	52353500	52353600
chr11	76166900	76167000
chr7	131873400	131873500
chr12	94699100	94699200
chr11	944800	944900
chr3	9144500	9144600
chr7	150801400	150801500
chr4	129604800	129604900
chr9	83025400	83025500
chr3	151110800	151110900
chr15	35842200	35842300
chr1	87399900	87400000
chr2	47925800	47925900
chr9	78086400	78086500
chr9	117345900	117346000
chr5	142276200	142276300
chr4	177107500	177107600
chr1	67924400	67924500
chr18	34061600	34061700
chr13	112815700	112815800
chr11	123616700	123616800
chr5	10638000	10638100
chr10	114658500	114658600
chr5	10103700	10103800
chrX	150071800	150071900
chr2	174989200	174989300
chr1	57015800	57015900
chr3	148916500	148916600
chr18	12336800	12336900
chr7	130595800	130595900
chr7	130875400	130875500
chr9	76462400	76462500
chr15	26481000	26481100
chrX	17566900	17567000
chr7	93106000	93106100
chr16	49789300	49789400
chr9	6777500	6777600
chr6	43057400	43057500
chr4	56053100	56053200
chr12	42763700	42763800
chr13	107449000	107449100
chr5	3123600	3123700
chr15	61096700	61096800
chr22	17747900	17748000
chr12	4134100	4134200
chr7	7250500	7250600
chr11	66580100	66580200
chr3	66492800	66492900
chr20	59268900	59269000
chr19	8268700	8268800
chr5	129060000	129060100
chr8	128835600	128835700
chr6	161433100	161433200
chr20	45978700	45978800
chr19	31909500	31909600
chr6	36634700	36634800
chr1	21879800	21879900
chr20	43413600	43413700
chr12	83252000	83252100
chr7	96221800	96221900
chr8	128879000	128879100
chr4	85568800	85568900
chr12	7847600	7847700
chr5	87552800	87552900
chr3	179244900	179245000
chr11	76415400	76415500
chr16	70464700	70464800
chr12	66891400	66891500
chr12	14413600	14413700
chr22	34231400	34231500
chr14	70105100	70105200
chr7	105296000	105296100
chr9	138232400	138232500
chr1	27334200	27334300
chr1	113337200	113337300
chr6	41933400	41933500
chr2	88715800	88715900
chr7	102574000	102574100
chr17	30555400	30555500
chr3	121312200	121312300
chr15	40101800	40101900
chr10	72384000	72384100
chr10	127842800	127842900
chr4	189968300	189968400
chr12	66320100	66320200
chr14	97491900	97492000
chr2	85483300	85483400
chr2	90229600	90229700
chr1	153718100	153718200
chr1	26745300	26745400
chr6	35708200	35708300
chr11	92244800	92244900
chr6	57288500	57288600
chr20	13607200	13607300
chr11	90171600	90171700
chr8	127623800	127623900
chr8	70890000	70890100
chr6	127805000	127805100
chr12	71608500	71608600
chr16	77890500	77890600
chr8	69756200	69756300
chr2	224802200	224802300
chr10	101610100	101610200
chr18	52274800	52274900
chr16	11409900	11410000
chr11	2715000	2715100
chr15	60936100	60936200
chr6	144067600	144067700
chr12	8972000	8972100
chr3	48516300	48516400
chr5	142064300	142064400
chrX	10009300	10009400
chr3	112119300	112119400
chr2	16098700	16098800
chr10	59811100	59811200
chr4	186029100	186029200
chr3	109076000	109076100
chrY	28785900	28786000
chrX	50337800	50337900
chr2	119248200	119248300
chr14	94154400	94154500
chr4	183477400	183477500
chr12	93474200	93474300
chr3	61127400	61127500
chr3	53321400	53321500
chr16	16064300	16064400
chr8	10275600	10275700
chr4	141159100	141159200
chr8	12446200	12446300
chr9	37251800	37251900
chr8	111848100	111848200
chr12	45626600	45626700
chr5	54780700	54780800
chr3	55590000	55590100
chr1	144994800	144994900
chr21	37469900	37470000
chr15	94021000	94021100
chr4	79143500	79143600
chr16	49401600	49401700
chr1	21880200	21880300
chr1	204049800	204049900
chr7	121969100	121969200
chr15	60302400	60302500
chr6	40257100	40257200
chr1	61471300	61471400
chr15	99214100	99214200
chr18	55922300	55922400
chr13	53529700	53529800
chr9	2809600	2809700
chr5	10551500	10551600
chr11	115398500	115398600
chr16	26062300	26062400
chrY	2649100	2649200
chr8	103549700	103549800
chr1	39467100	39467200
chr15	64927000	64927100
chr4	87403400	87403500
chr2	210479700	210479800
chr1	229832400	229832500
chr16	78025900	78026000
chr9	100981600	100981700
chr11	128741200	128741300
chr12	4313600	4313700
chr6	151199800	151199900
chr15	37337900	37338000
chr10	88714300	88714400
chr11	12702100	12702200
chr7	2865100	2865200
chr17	46896200	46896300
chr19	42979700	42979800
chr7	70359300	70359400
chr6	21837200	21837300
chr2	46242600	46242700
chr2	85185900	85186000
chr2	44363700	44363800
chr11	64980800	64980900
chr6	166779100	166779200
chr5	138219800	138219900
chr4	8359500	8359600
chr9	38017200	38017300
chr10	73104500	73104600
chr5	105421900	105422000
chr16	4579600	4579700
chr3	189730300	189730400
chr14	77804100	77804200
chr1	102119200	102119300
chr14	97880800	97880900
chr6	56659600	56659700
chr8	103548900	103549000
chr12	14413800	14413900
chr9	110200600	110200700
chr15	73894100	73894200
chr11	36126900	36127000
chr3	41405000	41405100
chrX	39512800	39512900
chr3	47523900	47524000
chr16	8925500	8925600
chr6	680500	680600
chr1	43429000	43429100
chr8	50710700	50710800
chr3	109884500	109884600
chr15	64926800	64926900
chr2	177629200	177629300
chr6	56640700	56640800
chr11	62320900	62321000
chr6	38445600	38445700
chr17	7560400	7560500
chr4	18692600	18692700
chr13	29004000	29004100
chr8	30263100	30263200
chr12	125831200	125831300
chr6	137745500	137745600
chr7	137855200	137855300
chr9	132319500	132319600
chr21	41009000	41009100
chr20	18304800	18304900
chr19	50748900	50749000
chr5	10551800	10551900
chr1	37781200	37781300
chr4	40311700	40311800
chr8	72628200	72628300
chr9	75296000	75296100
chr5	15554100	15554200
chr1	58624200	58624300
chr1	41239600	41239700
chr18	8620900	8621000
chr10	78538400	78538500
chr6	41933200	41933300
chrY	21589900	21590000
chr7	138867900	138868000
chr6	155944900	155945000
chr1	45787000	45787100
chr1	220463700	220463800
chr11	72129300	72129400
chr12	63053500	63053600
chr6	14825300	14825400
chr2	212974700	212974800
chr13	77623100	77623200
chr11	77259500	77259600
chr11	69336600	69336700
chr12	70327400	70327500
chr5	89600900	89601000
chr4	152206100	152206200
chr2	48434400	48434500
chrX	40712100	40712200
chr3	112022300	112022400
chr12	14538000	14538100
chr11	743900	744000
chr11	9528700	9528800
chr9	131145800	131145900
chr9	34513500	34513600
chr6	167854100	167854200
chr7	28331500	28331600
chr7	49076800	49076900
chr2	81101500	81101600
chr8	10200700	10200800
chr17	14234400	14234500
chr8	126399400	126399500
chr16	68812800	68812900
chr1	91589400	91589500
chr3	71439200	71439300
chr4	5754200	5754300
chrX	136831300	136831400
chr11	92045400	92045500
chr1	220512500	220512600
chr6	14785300	14785400
chr10	108673400	108673500
chr7	129286600	129286700
chr17	33390900	33391000
chr10	123048600	123048700
chr5	133875800	133875900
chr22	34294100	34294200
chr10	34062200	34062300
chrX	41335000	41335100
chr11	62320600	62320700
chr6	29933300	29933400
chr7	2861400	2861500
chr6	66278800	66278900
chr14	99286200	99286300
chr19	30864200	30864300
chr9	72439800	72439900
chr10	82220100	82220200
chrX	38925000	38925100
chr5	107416800	107416900
chr3	114052600	114052700
chr13	80871300	80871400
chr13	41247700	41247800
chr12	23793400	23793500
chr10	97169600	97169700
chr21	45969200	45969300
chr10	65473500	65473600
chr15	40447700	40447800
chr6	29933500	29933600
chr1	82013000	82013100
chr1	209606900	209607000
chr13	43934100	43934200
chr2	44362400	44362500
chr1	164558300	164558400
chr20	23849000	23849100
chr2	153290700	153290800
chr6	109812700	109812800
chr11	66181900	66182000
chr16	74135100	74135200
chr6	49880400	49880500
chr16	53065300	53065400
chr2	204586400	204586500
chr8	38299500	38299600
chr20	10644800	10644900
chr11	134863700	134863800
chr16	67628600	67628700
chr3	45550400	45550500
chr1	158073400	158073500
chr12	63415200	63415300
chr1	232246700	232246800
chr20	49487600	49487700
chr7	141130900	141131000
chr3	66623600	66623700
chr21	35320500	35320600
chr7	137852800	137852900
chr13	61158900	61159000
chr12	76338400	76338500
chr2	205147100	205147200
chr6	126022700	126022800
chr13	59984000	59984100
[truncated: 52,619 more rows]

## Sheet: GM12878
Enhancer predictions in GM12878 cells using DELTA with H3K4me1, H3K4me2 and H3K4me3
Chromosome	Start	End
chr11	34674300	34674400
chr20	47463600	47463700
chr6	36632400	36632500
chr5	55884800	55884900
chr19	7770800	7770900
chr9	6632700	6632800
chr16	68452100	68452200
chr19	16482600	16482700
chr4	2698300	2698400
chr1	155916100	155916200
chr16	81515100	81515200
chr1	12112300	12112400
chr2	25500000	25500100
chr9	139446000	139446100
chr11	63331600	63331700
chr10	125162300	125162400
chr1	54842400	54842500
chr8	126237800	126237900
chr4	26085800	26085900
chr1	203252400	203252500
chr1	38496000	38496100
chrX	2625400	2625500
chr17	55683000	55683100
chr20	57034100	57034200
chr11	10679100	10679200
chr2	118813300	118813400
chr20	47355500	47355600
chr1	199142900	199143000
chr12	121107700	121107800
chr3	39337000	39337100
chr17	61723800	61723900
chr18	77220500	77220600
chr6	4902000	4902100
chrX	7002000	7002100
chr10	89822500	89822600
chr4	100769900	100770000
chr8	128569100	128569200
chr11	34265800	34265900
chr19	42449400	42449500
chr1	207103800	207103900
chr17	36193000	36193100
chr3	186239300	186239400
chr2	25500300	25500400
chr10	73132900	73133000
chr22	39651000	39651100
chr22	20023900	20024000
chr2	7050000	7050100
chr11	131763300	131763400
chr2	134991600	134991700
chr11	75051800	75051900
chr3	42531900	42532000
chr1	44302100	44302200
chr7	130694200	130694300
chr12	124978800	124978900
chr2	8442300	8442400
chr5	180241500	180241600
chr6	143171900	143172000
chr18	12200100	12200200
chr1	200623700	200623800
chr2	20346000	20346100
chr20	50017100	50017200
chr8	11341400	11341500
chr15	66209500	66209600
chr10	105232200	105232300
chr18	42305800	42305900
chr3	59372500	59372600
chr18	10629500	10629600
chr19	13210400	13210500
chr21	36012700	36012800
chr2	217087600	217087700
chr7	47710400	47710500
chr15	69959300	69959400
chr3	114010100	114010200
chr17	4539500	4539600
chr6	167461000	167461100
chr2	42180700	42180800
chr1	230245600	230245700
chr1	178550700	178550800
chr16	66550900	66551000
chr9	136017500	136017600
chr17	25871400	25871500
chr11	68138400	68138500
chr5	133474100	133474200
chr22	40599600	40599700
chr9	73178900	73179000
chr2	242805900	242806000
chr1	66742100	66742200
chr19	17246400	17246500
chr9	136017700	136017800
chr2	74191400	74191500
chr9	97623300	97623400
chr21	43658400	43658500
chr20	17837300	17837400
chr13	30731900	30732000
chr14	89135100	89135200
chr14	69152300	69152400
chr1	234860200	234860300
chr12	125093500	125093600
chr22	39662500	39662600
chr1	28501800	28501900
chr5	158854600	158854700
chr3	172310400	172310500
chr17	5145800	5145900
chr11	34672700	34672800
chr1	113008900	113009000
chr16	17441000	17441100
chr3	52347900	52348000
chr14	106167300	106167400
chr3	47388800	47388900
chr3	44073000	44073100
chr22	42815900	42816000
chr8	81988800	81988900
chr22	39867600	39867700
chr8	6283900	6284000
chr16	68390500	68390600
chr8	28221400	28221500
chr2	175475700	175475800
chr12	11918700	11918800
chr7	47534400	47534500
chr1	235184000	235184100
chr4	11471900	11472000
chr3	149294300	149294400
chr16	67523000	67523100
chr2	96823700	96823800
chr7	1145100	1145200
chr15	81316200	81316300
chr14	50552500	50552600
chr4	4764800	4764900
chr2	46131500	46131600
chr12	132258600	132258700
chr1	223914400	223914500
chr5	131439500	131439600
chr11	67045100	67045200
chr11	48065200	48065300
chr10	82232300	82232400
chr14	76661500	76661600
chr11	102345500	102345600
chr3	143255500	143255600
chr12	14766900	14767000
chr10	100163900	100164000
chr1	12100700	12100800
chr1	1765900	1766000
chr11	48065400	48065500
chr4	38133800	38133900
chr14	67955400	67955500
chr2	231849300	231849400
chr12	11916100	11916200
chr10	52268400	52268500
chr1	203619800	203619900
chr12	52638000	52638100
chr8	128222400	128222500
chr2	135033000	135033100
chr1	117281600	117281700
chr8	66922300	66922400
chr12	12134300	12134400
chr6	11732500	11732600
chr1	10571100	10571200
chr17	60175800	60175900
chr21	44733000	44733100
chr12	105065400	105065500
chr1	167469100	167469200
chr3	45902800	45902900
chr7	69309800	69309900
chr3	12229500	12229600
chr19	50415000	50415100
chr14	68779900	68780000
chr1	178575200	178575300
chr9	7976300	7976400
chr6	56624500	56624600
chr1	117280100	117280200
chr16	15730600	15730700
chr17	8857500	8857600
chr3	177069600	177069700
chr17	1800200	1800300
chr19	18280500	18280600
chr6	56755700	56755800
chr16	49433600	49433700
chrX	129216600	129216700
chr3	186252100	186252200
chr4	76933400	76933500
chr11	35099700	35099800
chr1	41952400	41952500
chr5	148185700	148185800
chr5	400000	400100
chr15	51369900	51370000
chr10	104421000	104421100
chr12	65271100	65271200
chr3	169663300	169663400
chr1	206916400	206916500
chr10	106068200	106068300
chr1	234862800	234862900
chr12	58290600	58290700
chr5	169705700	169705800
chr9	4936800	4936900
chr1	67680100	67680200
chr12	124965100	124965200
chr20	32366600	32366700
chrX	13099800	13099900
chr10	82231800	82231900
chr10	112174600	112174700
chr16	3629000	3629100
chr14	77423000	77423100
chr17	48261700	48261800
chr5	176929000	176929100
chr17	75208600	75208700
chr15	22935800	22935900
chr17	2169900	2170000
chr12	92855900	92856000
chr14	64405100	64405200
chr11	65695800	65695900
chr19	47598600	47598700
chr1	236323200	236323300
chr16	89486900	89487000
chr18	42290000	42290100
chr15	40337300	40337400
chr11	93269200	93269300
chr14	61852000	61852100
chr21	43288500	43288600
chr2	33756000	33756100
chr2	43401600	43401700
chr1	22192600	22192700
chr7	70229100	70229200
chr17	73316200	73316300
chr2	8549500	8549600
chr5	173248300	173248400
chr7	24874000	24874100
chr15	52674900	52675000
chrX	13004500	13004600
chr4	79535200	79535300
chr15	67413600	67413700
chr21	36359600	36359700
chr8	37761000	37761100
chr9	139793800	139793900
chr2	17995200	17995300
chr4	48049200	48049300
chr2	6450200	6450300
chr6	160352200	160352300
chr19	18528500	18528600
chr13	24419900	24420000
chr6	116710200	116710300
chr5	142562500	142562600
chr2	135005300	135005400
chr6	4789400	4789500
chr8	129005600	129005700
chr5	118733100	118733200
chr15	33200800	33200900
chr6	24949400	24949500
chr19	18811400	18811500
chr15	59595600	59595700
chr2	113388900	113389000
chr1	234380200	234380300
chr1	200986700	200986800
chr10	125866000	125866100
chr2	228276300	228276400
chr12	794700	794800
chr8	141599200	141599300
chr1	172312600	172312700
chr16	81786000	81786100
chr5	14595600	14595700
chr22	29807900	29808000
chr11	102301200	102301300
chr2	232539800	232539900
chr11	64568300	64568400
chr2	97197900	97198000
chr14	65662000	65662100
chr19	14715100	14715200
chr1	183621300	183621400
chr5	1504100	1504200
chr12	132088900	132089000
chr14	97367700	97367800
chr16	81785800	81785900
chr2	136814500	136814600
chr14	72918300	72918400
chr2	208369700	208369800
chr7	24873600	24873700
chr16	20876900	20877000
chr17	2157300	2157400
chr15	67373500	67373600
chr16	84674800	84674900
chr6	167244100	167244200
chr2	65047000	65047100
chr11	14292600	14292700
chr9	20353900	20354000
chr6	14092400	14092500
chr17	4465700	4465800
chr20	57033900	57034000
chr11	6424000	6424100
chr3	182876600	182876700
chr14	100525300	100525400
chr14	68760500	68760600
chr3	13373700	13373800
chr15	77472000	77472100
chr8	119291800	119291900
chr19	52068300	52068400
chr7	5271500	5271600
chr16	68108800	68108900
chr17	80498100	80498200
chr6	32834600	32834700
chr20	24823700	24823800
chr10	3893900	3894000
chr3	113549100	113549200
chr22	50908100	50908200
chr10	126412100	126412200
chr2	86263700	86263800
chr17	65543000	65543100
chr18	34215900	34216000
chr11	64626700	64626800
chr22	19879500	19879600
chr1	59473600	59473700
chr14	68980600	68980700
chr1	183866700	183866800
chr3	183245200	183245300
chr14	62546000	62546100
chr5	149794100	149794200
chr10	112295500	112295600
chr1	203290100	203290200
chr16	14597000	14597100
chr5	95144500	95144600
chr1	44298000	44298100
chr5	73874600	73874700
chr17	47826600	47826700
chr14	106027600	106027700
chr1	110554600	110554700
chr21	36417300	36417400
chr15	40337500	40337600
chr5	1504500	1504600
chr17	78865700	78865800
chr6	106589900	106590000
chr2	233951700	233951800
chr10	6390200	6390300
chr16	84675000	84675100
chr2	242067200	242067300
chr17	25546100	25546200
chr2	231839200	231839300
chr10	121030500	121030600
chr20	32471300	32471400
chr14	93052600	93052700
chr1	117140100	117140200
chr1	227070500	227070600
chr10	73454400	73454500
chr1	54839100	54839200
chr14	35886000	35886100
chr16	57643800	57643900
chr10	97055100	97055200
chr18	60847900	60848000
chr17	48842600	48842700
chr20	25299200	25299300
chr6	149387400	149387500
chr2	60743200	60743300
chr6	15901800	15901900
chr5	133439900	133440000
chr4	54614600	54614700
chr1	9473400	9473500
chr6	15265000	15265100
chr5	142381700	142381800
chr14	68973600	68973700
chr19	47598400	47598500
chr19	14097500	14097600
chr1	234382600	234382700
chr18	46311700	46311800
chr5	126347800	126347900
chr5	169758200	169758300
chr20	36781000	36781100
chr18	51788200	51788300
chr1	160654400	160654500
chr15	58750400	58750500
chr1	150135300	150135400
chr6	36099200	36099300
chr11	6668300	6668400
chr22	38610500	38610600
chr10	3800400	3800500
chr2	60739400	60739500
chr6	11834300	11834400
chr12	108729500	108729600
chr15	75423000	75423100
chr3	113548700	113548800
chr8	11337800	11337900
chr21	44830200	44830300
chr15	52394300	52394400
chr12	112200100	112200200
chr12	120561700	120561800
chrX	46652300	46652400
chr15	42249700	42249800
chr12	54148400	54148500
chr6	3382700	3382800
chr2	110271900	110272000
chr1	230246000	230246100
chr12	120571000	120571100
chr5	373700	373800
chr2	132342800	132342900
chr19	45923000	45923100
chr2	99364900	99365000
chr10	27026800	27026900
chr1	208005500	208005600
chr7	139179900	139180000
chr7	2606600	2606700
chr16	21658500	21658600
chr3	134604900	134605000
chr1	157493700	157493800
chr14	50429200	50429300
chr20	43681300	43681400
chr11	128596500	128596600
chr14	94425800	94425900
chr1	118198900	118199000
chr5	66498100	66498200
chr10	97543300	97543400
chr4	170214700	170214800
chr1	230245800	230245900
chr2	16838200	16838300
chr9	100126100	100126200
chr17	57449700	57449800
chr7	134677800	134677900
chr8	126558100	126558200
chr4	77121000	77121100
chr19	42449600	42449700
chr3	46968800	46968900
chr8	10369000	10369100
chr1	12222000	12222100
chr1	67805700	67805800
chr16	82689100	82689200
chr4	186263000	186263100
chr4	40578400	40578500
chr8	145008100	145008200
chr6	41302000	41302100
chr7	2903300	2903400
chr5	173169400	173169500
chr3	63919100	63919200
chr22	42316200	42316300
chr18	77385400	77385500
chr18	20808800	20808900
chr17	1101400	1101500
chr10	30779300	30779400
chr20	50796100	50796200
chr6	149588000	149588100
chr12	104976800	104976900
chr13	42954600	42954700
chr5	150448700	150448800
chr22	36848100	36848200
chr7	2738700	2738800
chr1	206957800	206957900
chr6	137415800	137415900
chr2	110271600	110271700
chr3	126630400	126630500
chr11	35034800	35034900
chr2	65528300	65528400
chr7	47536900	47537000
chr6	38274400	38274500
chr14	94478300	94478400
chr1	154779700	154779800
chr15	52554300	52554400
chr17	75461700	75461800
chr16	67551800	67551900
chr1	154836100	154836200
chr1	4856400	4856500
chr12	105114500	105114600
chr11	62308000	62308100
chr5	131355900	131356000
chr17	75458200	75458300
chr11	33404600	33404700
chr1	175568500	175568600
chr7	106193100	106193200
chr18	29233200	29233300
chr7	30265100	30265200
chr1	35972800	35972900
chr14	61852200	61852300
chr1	54844500	54844600
chr14	70140100	70140200
chr17	65653000	65653100
chr16	82685600	82685700
chr2	231815300	231815400
chr18	51788500	51788600
chr12	57392800	57392900
chr14	71132300	71132400
chr11	34672300	34672400
chr3	185972700	185972800
chr22	39350100	39350200
chr8	126660600	126660700
chr16	11766000	11766100
chr6	1470400	1470500
chr6	13397400	13397500
chr18	56305900	56306000
chr9	139427900	139428000
chr16	12127300	12127400
chr12	125093900	125094000
chr19	16482400	16482500
chr8	142248800	142248900
chr2	242802100	242802200
chr1	114326400	114326500
chr18	77385200	77385300
chr6	14277400	14277500
chr18	24040700	24040800
chr10	112373200	112373300
chr11	34266000	34266100
chr1	206853500	206853600
chr16	85922500	85922600
chr14	77422800	77422900
chr4	2956800	2956900
chr1	172363500	172363600
chr2	10550100	10550200
chr2	161945400	161945500
chr1	209948300	209948400
chr9	93913500	93913600
chr5	139040700	139040800
chr1	231748500	231748600
chr2	152628200	152628300
chr17	62168600	62168700
chr1	157802000	157802100
chr9	130673600	130673700
chr20	43997000	43997100
chr16	86002700	86002800
chr20	62580700	62580800
chr14	91782300	91782400
chr5	158884300	158884400
chr12	12798900	12799000
chr5	5756400	5756500
chr21	36417500	36417600
chr1	66865900	66866000
chr21	35320600	35320700
chr6	7236700	7236800
chr17	38024000	38024100
chr11	3887400	3887500
chr14	106032900	106033000
chr8	126557900	126558000
chr1	12209400	12209500
chr5	148185500	148185600
chr20	1878900	1879000
chr15	91467700	91467800
chr8	42040500	42040600
chr4	114746400	114746500
chr1	212852200	212852300
chr1	206892800	206892900
chr12	11916300	11916400
chr8	101450400	101450500
chr20	46082300	46082400
chr1	181109600	181109700
chr10	100164100	100164200
chr4	147033500	147033600
chr16	17510600	17510700
chr2	8683800	8683900
chr1	153318500	153318600
chr1	236323400	236323500
chr14	104156200	104156300
chr18	77283700	77283800
chr10	94502100	94502200
chr10	69530600	69530700
chr6	156957400	156957500
chr18	48679000	48679100
chr4	55181600	55181700
chr1	144908600	144908700
chr8	131054700	131054800
chr1	111757100	111757200
chr12	90274700	90274800
chr2	172176600	172176700
chr7	72629200	72629300
chr14	89797800	89797900
chr18	29233000	29233100
chr11	103800300	103800400
chr8	6286600	6286700
chr16	10969100	10969200
chr2	242066800	242066900
chr6	116726600	116726700
chr2	128587800	128587900
chr20	52551500	52551600
chr1	28471200	28471300
chr18	10483100	10483200
chr6	42745100	42745200
chr16	49632600	49632700
chr6	16512600	16512700
chr8	144105900	144106000
chr9	136009400	136009500
chr19	49832800	49832900
chr16	82687500	82687600
chr3	128508000	128508100
chr3	125153300	125153400
chr11	35167600	35167700
chr15	83501200	83501300
chr1	230281800	230281900
chr10	134407300	134407400
chr6	24940900	24941000
chr5	142593500	142593600
chr22	40607100	40607200
chr20	56051200	56051300
chr14	50531900	50532000
chr1	157482000	157482100
chr1	28499300	28499400
chr6	52356300	52356400
chr17	36642300	36642400
chr21	43654900	43655000
chr17	80829200	80829300
chr16	85649700	85649800
chr17	25871800	25871900
chr9	136651700	136651800
chr1	209281400	209281500
chrX	64918200	64918300
chr12	122429600	122429700
chr1	28454800	28454900
chr21	19153000	19153100
chr10	22938100	22938200
chr9	37371200	37371300
chr20	17986100	17986200
chr5	76034700	76034800
chr6	3209400	3209500
chr22	35704700	35704800
chr2	60674000	60674100
chr2	109210900	109211000
chr6	79949900	79950000
chr8	142249000	142249100
chr17	78885600	78885700
chr6	132819900	132820000
chr3	124860600	124860700
chr1	179005400	179005500
chr19	18155700	18155800
chr11	60677800	60677900
chr11	3889100	3889200
chr3	141055800	141055900
chr3	150457300	150457400
chr3	182876400	182876500
chr14	60686900	60687000
chr15	85569900	85570000
chr18	24050200	24050300
chr1	160627100	160627200
chr8	102149600	102149700
chr14	102311400	102311500
chr4	185240600	185240700
chr2	232093300	232093400
chr2	101011500	101011600
chr18	67616100	67616200
chr6	88632700	88632800
chr10	54725800	54725900
chr5	544300	544400
chr11	65208900	65209000
chr17	1458900	1459000
chr7	105698800	105698900
chr19	44252000	44252100
chr20	42698000	42698100
chr3	72572500	72572600
chr2	169325500	169325600
chr8	128218600	128218700
chr11	102345300	102345400
chr4	186655300	186655400
chr17	38771900	38772000
chr7	127541800	127541900
chr11	58292500	58292600
chr9	129767800	129767900
chr19	17246200	17246300
chr2	191583300	191583400
chr16	57643600	57643700
chr12	92839200	92839300
chr1	39662600	39662700
chr6	107979100	107979200
chr17	72460100	72460200
chr17	18935900	18936000
chr13	100078000	100078100
chr5	171538500	171538600
chr11	118747800	118747900
chr2	135003500	135003600
chr9	5530100	5530200
chr3	101778400	101778500
chr22	36847900	36848000
chr11	1871800	1871900
chr16	56894400	56894500
chr5	118730200	118730300
chr22	42335700	42335800
chr15	51172800	51172900
chr7	24918200	24918300
chr14	23264100	23264200
chr19	18061700	18061800
chr2	135033200	135033300
chr17	18945800	18945900
chr14	71360600	71360700
chr3	170973400	170973500
chr11	59041000	59041100
chr19	11435000	11435100
chr8	119576500	119576600
chr9	42845800	42845900
chr14	76005800	76005900
chr18	46327900	46328000
chr5	142609600	142609700
chr5	171578100	171578200
chr1	9486400	9486500
chr6	91183600	91183700
chr1	204548100	204548200
chr10	6342300	6342400
chr19	19271300	19271400
chr14	91834500	91834600
chr11	117869000	117869100
chr1	12217800	12217900
chr12	93578300	93578400
chr2	231312900	231313000
chr22	31005100	31005200
chr10	7534400	7534500
chr18	10629200	10629300
chr19	17220800	17220900
chr3	15403300	15403400
chr2	99104200	99104300
chr6	41499700	41499800
chr13	22636300	22636400
chr2	30644800	30644900
chr6	158182400	158182500
chr3	48274700	48274800
chr8	56901100	56901200
chr11	95922000	95922100
chr3	58341000	58341100
chr1	235147900	235148000
chr17	56693200	56693300
chr1	101903900	101904000
chr18	47839400	47839500
chr4	75072600	75072700
chr8	33412300	33412400
chr1	40855600	40855700
chr2	9239400	9239500
chr3	55721600	55721700
chr6	7917500	7917600
chr8	103597500	103597600
chr17	38467000	38467100
chr1	56992500	56992600
chr11	128602500	128602600
chr17	38771700	38771800
chr5	1485300	1485400
chr17	55158400	55158500
chr15	75321900	75322000
chr16	85989600	85989700
chr11	830000	830100
chr5	176791200	176791300
chr8	119520000	119520100
chr10	61834100	61834200
chr15	64278900	64279000
chr14	61857300	61857400
chr1	112019700	112019800
chr15	67429900	67430000
chr2	99103900	99104000
chr22	43040800	43040900
chr9	6575500	6575600
chr6	88466700	88466800
chr2	65617300	65617400
chr16	68318900	68319000
chr20	25299400	25299500
chr6	134694600	134694700
chr2	62222800	62222900
chr14	22956000	22956100
chr2	12003900	12004000
chr22	43659900	43660000
chr15	100259400	100259500
chr9	134505900	134506000
chr16	75145100	75145200
chr11	14292900	14293000
chr17	1087200	1087300
chr6	106615200	106615300
chr11	109855500	109855600
chr17	26811500	26811600
chr2	8655600	8655700
chr11	103800600	103800700
chr6	105907000	105907100
chr2	3227000	3227100
chr7	55576400	55576500
chr15	64173100	64173200
chr21	44782300	44782400
chr3	193819000	193819100
chr13	100087100	100087200
chr10	13765500	13765600
chr2	43521300	43521400
chr15	52298800	52298900
chr6	20428200	20428300
chr11	117881800	117881900
chr3	159745500	159745600
chr14	91843500	91843600
chr22	18428700	18428800
chr2	74798400	74798500
chr2	158336500	158336600
chr13	34303000	34303100
chr8	38643000	38643100
chr10	82232100	82232200
chr21	36415800	36415900
chr14	22984400	22984500
chr15	74451400	74451500
chr11	94826800	94826900
chr16	11765600	11765700
chr11	115867200	115867300
chr22	48494400	48494500
chr22	37703500	37703600
chr5	95260100	95260200
chr3	3151500	3151600
chr6	14089600	14089700
chr7	49806500	49806600
chr1	27854200	27854300
chr2	61064300	61064400
chr5	138430200	138430300
chr8	128579500	128579600
chr20	45989300	45989400
chr19	19271500	19271600
chr12	93529400	93529500
chr4	146984500	146984600
chr15	44240800	44240900
chr14	95731900	95732000
chr17	21075100	21075200
chr13	30720400	30720500
chr8	119519800	119519900
chr1	206737900	206738000
chrX	13275300	13275400
chr13	100195300	100195400
chr18	56193200	56193300
chr7	105711600	105711700
chr14	50531600	50531700
chr6	5174900	5175000
chr1	40283100	40283200
chr6	132819700	132819800
chr17	76352500	76352600
chr2	61034300	61034400
chr1	32421800	32421900
chr1	224923000	224923100
chr16	29350800	29350900
chr15	59543400	59543500
chr12	11912000	11912100
chr8	144105700	144105800
chr17	61724100	61724200
chr6	32986700	32986800
chr17	45356800	45356900
chr2	132342600	132342700
chr8	8351000	8351100
chr20	37504100	37504200
chr12	125030200	125030300
chr12	124875900	124876000
chr2	9795800	9795900
chr5	67730400	67730500
chr17	18939700	18939800
chr4	185781000	185781100
chr6	113955800	113955900
chr3	186761300	186761400
chr8	81987100	81987200
chr2	68651100	68651200
chr22	46171600	46171700
chr6	159136800	159136900
chr6	164089100	164089200
chr4	8230900	8231000
chr17	55532600	55532700
chr5	94129100	94129200
chr4	40214800	40214900
chr21	38604600	38604700
chr1	12116400	12116500
chr11	117685800	117685900
chr22	42427800	42427900
chr2	27265000	27265100
chr2	43653400	43653500
chr15	64262900	64263000
chr2	46117300	46117400
chr6	157012300	157012400
chr8	101539300	101539400
chr11	67176900	67177000
chr7	35765000	35765100
chr3	59372200	59372300
chr8	128223400	128223500
chr16	12127700	12127800
chr1	24054600	24054700
chr6	130008600	130008700
chr6	38288800	38288900
chr14	72986000	72986100
chr11	115093400	115093500
chr10	81013700	81013800
chr15	52303300	52303400
chr21	37907300	37907400
chr1	172312800	172312900
chr9	101944000	101944100
chr6	106630400	106630500
chr13	34318100	34318200
chr17	78748800	78748900
chr20	50796300	50796400
chr10	89877100	89877200
chr16	81774100	81774200
chr9	130732700	130732800
chr3	46580000	46580100
chr9	97568300	97568400
chr11	19463800	19463900
chr7	105449600	105449700
chr12	2496700	2496800
chr14	106148100	106148200
chr7	30503400	30503500
chr2	42180500	42180600
chr7	55630600	55630700
chr5	142446600	142446700
chr14	72910800	72910900
chr16	81539000	81539100
chr2	62531000	62531100
chr7	47537300	47537400
chr6	475000	475100
chr6	88517000	88517100
chr15	59604900	59605000
chr20	1877200	1877300
chr1	46509200	46509300
chr8	131260200	131260300
chr15	22449400	22449500
chr7	116223500	116223600
chr22	18278700	18278800
chr8	54812700	54812800
chr15	90705300	90705400
chr2	37777200	37777300
chr6	16512300	16512400
chr1	179004100	179004200
chr3	134572100	134572200
chr5	133886700	133886800
chr17	77336800	77336900
chr3	143568600	143568700
chr6	14092000	14092100
chr15	40391100	40391200
chr10	11558800	11558900
chr8	119291600	119291700
chr2	47951700	47951800
chr7	2277100	2277200
chr15	43545500	43545600
chr4	10734200	10734300
chr20	48247100	48247200
chr15	59592800	59592900
chr18	3061200	3061300
chrX	13111100	13111200
chr17	78851200	78851300
chr11	121408900	121409000
chr15	67413800	67413900
chr20	50114300	50114400
chr18	56224700	56224800
chr5	10578700	10578800
chr12	110969800	110969900
chr16	84787900	84788000
chr21	43284500	43284600
chr13	99218500	99218600
chr4	6185700	6185800
chr1	24054800	24054900
chr16	12633100	12633200
chr6	135410200	135410300
chr21	19153200	19153300
chr22	40599900	40600000
chr5	139044000	139044100
chr12	4252500	4252600
chr5	132010700	132010800
chr16	50243600	50243700
chr12	11878600	11878700
chr5	137193900	137194000
chr18	57514800	57514900
chr3	172310100	172310200
chr3	15679800	15679900
chr2	60544700	60544800
chr3	44100400	44100500
chr5	156341100	156341200
chr22	39381200	39381300
chr2	135031600	135031700
chr2	8683500	8683600
chr3	44100200	44100300
chr7	41921600	41921700
chr19	35927500	35927600
chr16	11319300	11319400
chr2	98549900	98550000
chr22	42427400	42427500
chr2	198070800	198070900
chr17	48842800	48842900
chr6	11429500	11429600
chr20	44979200	44979300
chr6	37070500	37070600
chr17	36810800	36810900
chr9	117129100	117129200
chr11	18790100	18790200
chr8	103944000	103944100
chr11	68934100	68934200
chr11	33085400	33085500
chr14	65661700	65661800
chr13	33681200	33681300
chr5	118681300	118681400
chr18	24049900	24050000
chr22	18447500	18447600
chr22	42793500	42793600
chr6	86171000	86171100
chr15	90602900	90603000
chr15	70433300	70433400
chr10	3893600	3893700
chr17	76144100	76144200
chr8	11337500	11337600
chr10	49842500	49842600
chr12	9517200	9517300
chr3	141516100	141516200
chr11	128161500	128161600
chr10	76771400	76771500
chr19	15398800	15398900
chr5	139949000	139949100
chr8	103548400	103548500
chr10	22925000	22925100
chr10	103728900	103729000
chr6	149790000	149790100
chr22	46169100	46169200
chr18	77165900	77166000
chr3	121810500	121810600
chr22	50911500	50911600
chr15	66213300	66213400
chr10	54726100	54726200
chr1	206916700	206916800
chr2	169352300	169352400
chr12	56769600	56769700
chr9	27377500	27377600
chr1	9777700	9777800
chr22	50908500	50908600
chr2	135040600	135040700
chr8	61841600	61841700
chr10	112534200	112534300
chr11	95948400	95948500
chr5	173171100	173171200
chr15	48253800	48253900
chr12	31516000	31516100
chr4	38312300	38312400
chr9	95826500	95826600
chr13	99218200	99218300
chr17	34431200	34431300
chr6	43673800	43673900
chr14	100525000	100525100
chr21	34681700	34681800
chr16	87840400	87840500
chr1	161187300	161187400
chr16	84788100	84788200
chr14	50427000	50427100
chr3	5053400	5053500
chr10	121030900	121031000
chr2	10550700	10550800
chr7	26369400	26369500
chr17	40856900	40857000
chr5	158380900	158381000
chr5	5751900	5752000
chr17	29817100	29817200
chr2	175473400	175473500
chr3	46542800	46542900
chr1	66840200	66840300
chr14	35885700	35885800
chr3	194928900	194929000
chr2	132346300	132346400
chr1	157481700	157481800
chr3	156361800	156361900
chr6	166616000	166616100
chr10	101525500	101525600
chr2	219751100	219751200
chr2	106406500	106406600
chr7	69161600	69161700
chr17	55503200	55503300
chr22	27006300	27006400
chr11	48028300	48028400
chr4	114746700	114746800
chr15	84624900	84625000
chr8	129326200	129326300
chr11	76383800	76383900
chr3	111839900	111840000
chr5	131434800	131434900
chr22	39662300	39662400
chr14	75965500	75965600
chr21	30606200	30606300
chr20	31559900	31560000
chr1	160430500	160430600
chr8	81989000	81989100
chr18	12050300	12050400
chr12	104891600	104891700
chr1	27745000	27745100
chr8	29948700	29948800
chr17	60176000	60176100
chr9	126441200	126441300
chr17	1800000	1800100
chr2	214092600	214092700
chr9	1879600	1879700
chr12	111849700	111849800
chr1	40525300	40525400
chr5	156929000	156929100
chr10	74081000	74081100
chr16	11421500	11421600
chr20	61371600	61371700
chr21	44732800	44732900
chr17	77778300	77778400
chr1	157566600	157566700
chr22	24830300	24830400
chr15	60867900	60868000
chr6	16691600	16691700
chr3	42532300	42532400
chr22	35531500	35531600
chr17	60176200	60176300
chr8	128319800	128319900
chr2	64553300	64553400
chr16	11765800	11765900
chr11	84821400	84821500
chr2	206565400	206565500
chr16	3124900	3125000
chr7	104585400	104585500
chr7	92350200	92350300
chr6	90995700	90995800
chr10	125313700	125313800
chr8	8350800	8350900
chr18	21002700	21002800
chr22	40606800	40606900
chr6	137442700	137442800
chr4	57624100	57624200
chr4	40658200	40658300
chr11	35099400	35099500
chr5	14251000	14251100
chr2	70336000	70336100
chr6	116708600	116708700
chr13	100085300	100085400
chr6	86170800	86170900
chr18	43267600	43267700
chr3	159728400	159728500
chr20	36550400	36550500
chr11	123252600	123252700
chr1	9224000	9224100
chr7	116649200	116649300
chr1	175111300	175111400
chr9	93577600	93577700
chr8	96240800	96240900
chr22	23561200	23561300
chr3	185973900	185974000
chr1	94169300	94169400
chr12	58292800	58292900
chr17	75454300	75454400
chr12	11912300	11912400
chr12	109232300	109232400
chr8	58165300	58165400
chr15	74275100	74275200
chr21	46970600	46970700
chr11	33085800	33085900
chr8	125619700	125619800
chr17	65652700	65652800
chr1	234867000	234867100
chr15	67432800	67432900
chr22	18794700	18794800
chr9	134497100	134497200
chrX	13041300	13041400
chr10	81046100	81046200
chr5	14156800	14156900
chr11	60828700	60828800
chr8	37739500	37739600
chr6	164058700	164058800
chr17	20956400	20956500
chr3	17223700	17223800
chr19	38419100	38419200
chr12	123383600	123383700
chr9	102130700	102130800
chr1	169661700	169661800
chr18	13586700	13586800
chr9	136001700	136001800
chr2	12145900	12146000
chr7	55579700	55579800
chr16	89489200	89489300
chr18	77385600	77385700
chr12	111115000	111115100
chr3	177077700	177077800
chr17	48261500	48261600
chr14	70143000	70143100
chr17	62023900	62024000
chr1	25349400	25349500
chr9	97568500	97568600
chr10	63839900	63840000
chr11	48028500	48028600
chr3	169650100	169650200
chr10	115721500	115721600
chr3	127483800	127483900
chr3	72151500	72151600
chr7	106065400	106065500
chr7	25007200	25007300
chr7	8173900	8174000
chr5	60615700	60615800
chr17	6564200	6564300
chr5	5756200	5756300
chr22	22377600	22377700
chr3	46391500	46391600
chr10	126408000	126408100
chrX	13777600	13777700
chr5	133436100	133436200
chr12	94656800	94656900
chr2	43688700	43688800
chr4	84138800	84138900
chr8	11341800	11341900
chr18	21591800	21591900
chr1	154822100	154822200
chr2	234170600	234170700
chr10	97543700	97543800
chr17	40493300	40493400
chr16	81504100	81504200
chr17	1086800	1086900
chr11	128160100	128160200
chr16	49632800	49632900
chr13	49153300	49153400
chrX	13105800	13105900
chr16	2590900	2591000
chr20	25017300	25017400
chr5	126308400	126308500
chr21	30610400	30610500
chr5	95144900	95145000
chr2	136577700	136577800
chr4	148700100	148700200
chr17	45796400	45796500
chr6	137442500	137442600
chr3	47388500	47388600
chr14	68735100	68735200
chr8	103819300	103819400
chr14	22850600	22850700
chr3	53203400	53203500
chr14	93170900	93171000
chr2	149878100	149878200
chr3	127494400	127494500
chr1	201446400	201446500
chr17	46518700	46518800
chr6	31526900	31527000
chr1	160399600	160399700
chrX	7033600	7033700
chr22	38029800	38029900
chr1	160402500	160402600
chr1	167676600	167676700
chr17	26796000	26796100
chr3	107819900	107820000
chr20	42380200	42380300
chr10	90031100	90031200
chr16	8985800	8985900
chr8	135732600	135732700
chr5	1487100	1487200
chr12	125256800	125256900
chr8	130564700	130564800
chr1	203619600	203619700
chr12	8801500	8801600
chr1	182585200	182585300
chr3	194024700	194024800
chr12	4252300	4252400
chr12	6536600	6536700
chr1	203259700	203259800
chr7	142506700	142506800
chr8	102713500	102713600
chr7	20280100	20280200
chr1	201446200	201446300
chr11	103768400	103768500
chr17	62168800	62168900
chr17	71152300	71152400
chr3	3123800	3123900
chr6	42745500	42745600
chr20	49461400	49461500
chr16	28519300	28519400
chr17	8795900	8796000
chr10	64413300	64413400
chr2	98550300	98550400
chr8	101512400	101512500
chr7	50187400	50187500
chr3	46401600	46401700
chr7	6297000	6297100
chr10	98050400	98050500
chr11	121461000	121461100
chr5	133274800	133274900
chr18	20808200	20808300
chr14	103241300	103241400
chr12	2488100	2488200
chr11	130021300	130021400
chr11	34256800	34256900
chr7	30278900	30279000
chr13	100085100	100085200
chr2	231068100	231068200
chr8	26449500	26449600
chr2	99082400	99082500
chr15	63776300	63776400
chr5	139017500	139017600
chr1	59491700	59491800
chr6	91183200	91183300
chr14	22957800	22957900
chr1	206913300	206913400
chr9	134505600	134505700
chr11	62323200	62323300
chr12	15101900	15102000
chr18	12200400	12200500
chr6	13375800	13375900
chr15	31657800	31657900
chr2	65528100	65528200
chr12	105324400	105324500
chr3	142883600	142883700
chr4	10009000	10009100
chr1	153714900	153715000
chr3	46997500	46997600
chr8	142192500	142192600
chr21	43253300	43253400
chr13	42076800	42076900
chr16	81897500	81897600
chrX	30615900	30616000
chr16	67551600	67551700
chr10	22970900	22971000
chr21	30608400	30608500
chr21	43898500	43898600
chr18	60708400	60708500
chr9	136925300	136925400
chr9	129916700	129916800
chr11	123253100	123253200
chr21	45275100	45275200
chr10	126677500	126677600
chr14	91847600	91847700
chr10	97153900	97154000
chr14	93540700	93540800
chr8	125624700	125624800
chr3	17193100	17193200
chr13	43071500	43071600
chr8	130562800	130562900
chr22	50977900	50978000
chr15	91229500	91229600
chr6	36632800	36632900
chr7	100770300	100770400
chr2	231524100	231524200
chr16	11352600	11352700
chr2	175473200	175473300
chr3	47032400	47032500
chr10	80897400	80897500
chr1	20405000	20405100
chr17	38466800	38466900
chr22	33721900	33722000
chr12	104976600	104976700
chr9	128292600	128292700
chr22	27104500	27104600
chr12	11731900	11732000
chr22	42315900	42316000
chr13	99161900	99162000
chr1	203350200	203350300
chr6	167504600	167504700
chr5	169730100	169730200
chr9	112729100	112729200
chr6	106532700	106532800
chr3	186733900	186734000
chr9	95491600	95491700
chr11	48026700	48026800
chr2	20346200	20346300
chr16	89386400	89386500
chr8	119576100	119576200
chr3	19581500	19581600
chr11	73036200	73036300
chr3	53782900	53783000
chr1	224690900	224691000
chr5	154164500	154164600
chr6	229200	229300
chrX	13100100	13100200
chr6	113956000	113956100
chr16	66558000	66558100
chr2	161945600	161945700
chr14	72947600	72947700
chr10	52268100	52268200
chr11	126188900	126189000
chr11	124942300	124942400
chr17	74248700	74248800
chr13	41020000	41020100
chr5	88028000	88028100
chr8	101914100	101914200
chr17	62919400	62919500
chr8	28333300	28333400
chr7	128147500	128147600
chr2	101011200	101011300
chr16	89930400	89930500
chr11	95922500	95922600
chr9	36143000	36143100
chr5	32538100	32538200
chr18	21580600	21580700
chr22	22377400	22377500
chr1	230286100	230286200
chr14	50429500	50429600
chr7	75291900	75292000
chr17	34431400	34431500
chr1	219635100	219635200
chr1	8703600	8703700
chr5	131435000	131435100
chr15	78460100	78460200
chr11	128480800	128480900
chr14	95794400	95794500
chr12	46911200	46911300
chr5	33934100	33934200
chr1	42272600	42272700
chr21	43813300	43813400
chr2	27264800	27264900
chrX	13111300	13111400
chr9	127016600	127016700
chr15	91468100	91468200
chr9	130746300	130746400
chr18	9069700	9069800
chr16	17463200	17463300
chr1	181474300	181474400
chr10	31996700	31996800
chr15	48254000	48254100
chr4	185781300	185781400
chr2	61652000	61652100
chr1	235017300	235017400
chr15	43545700	43545800
chr8	95231500	95231600
chr22	39513500	39513600
chr9	33130600	33130700
chr1	144908400	144908500
chr2	231812800	231812900
chr10	82219900	82220000
chr1	160510100	160510200
chr6	106049100	106049200
chr6	34283800	34283900
chr16	90020400	90020500
chr18	10927000	10927100
chr17	30830700	30830800
chr19	49832600	49832700
chr1	154764100	154764200
chr11	60105300	60105400
chr17	9955300	9955400
chr21	30610200	30610300
chr18	2967800	2967900
chr8	37739300	37739400
chr17	40857500	40857600
chr15	59604500	59604600
chr6	14636600	14636700
chr1	247571400	247571500
chr15	77280800	77280900
chr1	223914600	223914700
chr22	17739200	17739300
chr22	18795100	18795200
chr9	4939000	4939100
chr11	85827400	85827500
chr20	56195700	56195800
chr18	60848100	60848200
chr20	56051400	56051500
chr17	38466600	38466700
chr11	58975500	58975600
chr17	30846200	30846300
chr10	44090900	44091000
chr16	20886000	20886100
chr1	40132600	40132700
chr12	125256500	125256600
chr3	15689300	15689400
chr11	6423800	6423900
chr17	44234200	44234300
chr17	37366100	37366200
chr9	37411300	37411400
chr22	29215200	29215300
chr6	88615100	88615200
chr20	36720700	36720800
chr6	36351200	36351300
chr10	112612800	112612900
chr2	135048300	135048400
chr1	8457700	8457800
chr19	39497400	39497500
chr1	19496500	19496600
chr11	110220200	110220300
chr6	11834600	11834700
chr10	91002500	91002600
chr5	173700500	173700600
chr3	183258500	183258600
chr16	57048300	57048400
chr19	18202000	18202100
chr16	27400700	27400800
chr6	235800	235900
chr2	10550500	10550600
chr4	146945200	146945300
chr17	2907800	2907900
chr12	14766700	14766800
chr16	23681500	23681600
chr12	794400	794500
chr8	61860200	61860300
chr14	107177000	107177100
chr10	14701400	14701500
chr17	19967400	19967500
chr1	182580700	182580800
chrX	13104000	13104100
chr6	5486700	5486800
chr5	1313300	1313400
chr16	23346100	23346200
chr1	205639100	205639200
chr3	55709600	55709700
chr5	148211600	148211700
chr8	33412500	33412600
chr5	1783600	1783700
chr1	211692300	211692400
chr19	45622100	45622200
chrX	13002900	13003000
chr2	160747400	160747500
chr4	38456900	38457000
chr12	6277000	6277100
chr10	98050600	98050700
chr2	43521100	43521200
chr15	44968200	44968300
chr1	66837000	66837100
chr19	14097300	14097400
chr19	46385900	46386000
chr5	133468500	133468600
chr2	46797600	46797700
chr14	93018000	93018100
chr8	56837200	56837300
chr5	10601100	10601200
chr3	177077900	177078000
chr9	129916900	129917000
chr16	31363000	31363100
chr20	37471000	37471100
chr6	52020700	52020800
chr3	149299200	149299300
chr1	160402200	160402300
chr22	35705800	35705900
chr11	47536400	47536500
chr11	9767200	9767300
chr20	56257700	56257800
chr8	28198900	28199000
chr2	25432900	25433000
chr13	31648300	31648400
chr20	36722900	36723000
chr7	2277400	2277500
chr15	80265400	80265500
chr16	12254500	12254600
chr20	46993200	46993300
chr5	53736700	53736800
chr5	159861200	159861300
chr19	4115000	4115100
chr8	11718400	11718500
chr11	78023800	78023900
chr13	100020700	100020800
chr10	91412100	91412200
chr2	43688500	43688600
chr5	5753300	5753400
chr4	101940100	101940200
chr4	38821400	38821500
chr17	76702600	76702700
chr16	75144800	75144900
chr15	59592600	59592700
chr2	106406300	106406400
chr9	112185100	112185200
chr8	130563000	130563100
chr17	55700400	55700500
chr2	242051000	242051100
chr5	368900	369000
chr15	91137700	91137800
chr1	59039500	59039600
chr6	167002800	167002900
chr20	25033900	25034000
chr3	133194500	133194600
chr17	36642100	36642200
chr1	1669900	1670000
chr1	43397500	43397600
chr3	171856500	171856600
chr16	30361700	30361800
chr2	12005700	12005800
chr2	237967900	237968000
chr6	149790200	149790300
chr4	55181900	55182000
chr6	89980700	89980800
chr14	75965700	75965800
chr4	185249200	185249300
chr3	73498300	73498400
chr9	37411100	37411200
chr15	75149700	75149800
chr8	141598800	141598900
chr4	9972500	9972600
chr6	43306000	43306100
chr15	40353800	40353900
chr16	786300	786400
chr1	212108700	212108800
chr9	139299000	139299100
chr11	63302600	63302700
chr15	51369700	51369800
chr14	39918000	39918100
chr22	18539700	18539800
chr1	9653200	9653300
chr1	167678600	167678700
chr1	38142100	38142200
chr17	30885500	30885600
chr12	93578000	93578100
chr17	21075400	21075500
chr15	100259600	100259700
chr5	148986200	148986300
chr4	2789200	2789300
chr14	71360900	71361000
chr1	2232500	2232600
chr15	99480700	99480800
chr18	56658700	56658800
chr6	16670900	16671000
chr6	106612400	106612500
chr5	86417400	86417500
chr4	140445200	140445300
chr17	76691400	76691500
chr17	46377800	46377900
chr19	55173000	55173100
chr10	121128900	121129000
chr17	75417000	75417100
chr12	5160500	5160600
chr22	23480000	23480100
chr5	73875000	73875100
chr7	8216900	8217000
chr11	47885100	47885200
chr9	1876300	1876400
chr13	100009100	100009200
chr2	231068500	231068600
chr9	5448400	5448500
chr3	15691800	15691900
chr19	4369100	4369200
chr15	70328900	70329000
chr16	47051000	47051100
chr3	72213500	72213600
chr13	25755300	25755400
chr8	12622900	12623000
chrX	53743700	53743800
chr15	101471700	101471800
chr6	34285500	34285600
chr17	62198800	62198900
chr8	27236300	27236400
chr1	1711900	1712000
chr14	65623500	65623600
chr2	46063500	46063600
chr4	14179800	14179900
chr1	247571900	247572000
chr20	42571400	42571500
chr17	46377600	46377700
chr6	15905900	15906000
chr12	48262400	48262500
chr16	50729600	50729700
chr16	73050400	73050500
chr18	34216200	34216300
chr8	141601700	141601800
chr18	47841900	47842000
chr6	167493500	167493600
chr2	206571600	206571700
chr18	54745200	54745300
chr2	45957000	45957100
chr12	5052900	5053000
chr2	27264600	27264700
chr3	159641100	159641200
chrX	2625600	2625700
chr15	91107100	91107200
chr14	68868700	68868800
chr11	95785300	95785400
chr1	160654200	160654300
chr17	76724300	76724400
chr15	74258200	74258300
chr14	68772800	68772900
chr6	14877300	14877400
chr7	642300	642400
chr1	32346800	32346900
chr9	3479500	3479600
chr22	18281100	18281200
chr16	28505500	28505600
chr16	75109100	75109200
chr9	126080500	126080600
chr11	118187300	118187400
chr20	5059400	5059500
chr10	64610600	64610700
chr15	83501500	83501600
chr13	52278500	52278600
chr11	3926400	3926500
chr1	12509500	12509600
chr14	91694800	91694900
chr10	64415400	64415500
chr9	100860400	100860500
chr2	65833400	65833500
chr8	128933100	128933200
chr14	23026000	23026100
chr16	22462900	22463000
chr5	96431300	96431400
chr9	36994100	36994200
chr20	37504400	37504500
chr1	226036200	226036300
chr2	128321300	128321400
chr18	77283900	77284000
chr8	49862500	49862600
chr8	11403600	11403700
chr10	63839700	63839800
chr18	21591600	21591700
chr12	92826500	92826600
chr12	125036300	125036400
chr19	19571400	19571500
chr8	22577500	22577600
chr11	68934400	68934500
chr14	77587000	77587100
chr12	116010600	116010700
chr3	4892400	4892500
chr17	78884300	78884400
chr1	161709200	161709300
chr6	15901600	15901700
chr15	75417700	75417800
chr17	46080000	46080100
chr17	62168400	62168500
chr14	75714700	75714800
chr8	103674800	103674900
chr11	117477500	117477600
chr8	42123700	42123800
chr2	20876800	20876900
chr9	114800000	114800100
chr10	105231100	105231200
chr11	75248800	75248900
chr13	24847400	24847500
chr6	31555600	31555700
chr2	65610000	65610100
chr9	102028900	102029000
chr16	17508400	17508500
chr8	28333500	28333600
chr10	88726100	88726200
chr13	99164100	99164200
chr2	219761300	219761400
chr1	212810100	212810200
chr14	94429300	94429400
chr3	45957200	45957300
chr10	3917500	3917600
chr9	132342800	132342900
chr16	28519100	28519200
chr14	61945500	61945600
chr18	42339800	42339900
chr11	82718300	82718400
chr3	195908900	195909000
chr2	106415600	106415700
chr15	100042600	100042700
chr10	72338400	72338500
chr18	60765900	60766000
chr3	119115000	119115100
chr17	1104700	1104800
chr8	8182500	8182600
chr1	26642100	26642200
chr5	73786700	73786800
chr17	62152000	62152100
chr2	47537700	47537800
chr22	24186600	24186700
chr3	123926800	123926900
chr18	42683500	42683600
chr19	17995600	17995700
chr21	35392900	35393000
chr16	85979000	85979100
chr19	49837600	49837700
chr14	22917600	22917700
chr10	105437900	105438000
chr10	64287100	64287200
chr16	10985400	10985500
chr2	60666700	60666800
chr4	7773400	7773500
chr19	16560500	16560600
chr18	46281500	46281600
chr18	10878800	10878900
chr19	16554600	16554700
chr11	64629400	64629500
chr6	14094400	14094500
chr6	16043900	16044000
chr2	27298400	27298500
chr14	68728100	68728200
chr9	128412600	128412700
chr19	953200	953300
chr6	88441600	88441700
chr4	84140600	84140700
chr6	138089700	138089800
chr20	30273200	30273300
chr8	28918600	28918700
chr13	24798300	24798400
chr8	129326000	129326100
chr20	20447600	20447700
chr11	111287900	111288000
chr1	116191800	116191900
chr1	112051000	112051100
chr17	8859200	8859300
chr11	121408600	121408700
chr7	139913500	139913600
chr18	57594500	57594600
chr1	183880600	183880700
chr7	55617200	55617300
chr1	181109400	181109500
chr16	21668500	21668600
chr6	137549000	137549100
chr2	208197700	208197800
chr8	110608100	110608200
chr1	204450700	204450800
chr3	194929200	194929300
chr9	37953500	37953600
chr1	226850900	226851000
chr10	89822200	89822300
chr6	167001200	167001300
chr1	207141400	207141500
chr10	112174400	112174500
chr17	76380400	76380500
chr5	176727500	176727600
chr1	169649800	169649900
chr22	33695500	33695600
chr3	72034500	72034600
chr15	59606000	59606100
chr12	2445600	2445700
chr10	121129200	121129300
chr10	70825600	70825700
chr20	5152900	5153000
chr18	60818200	60818300
chr10	89877300	89877400
chr5	156929500	156929600
chr6	14092200	14092300
chr11	62326000	62326100
chr9	126900100	126900200
chr18	56209200	56209300
chr1	55726000	55726100
chr19	50415200	50415300
chr15	51171100	51171200
chr12	52512600	52512700
chr1	178629100	178629200
chr1	234631200	234631300
chr8	61860000	61860100
chr11	61602300	61602400
chr8	128223000	128223100
chr5	169083300	169083400
chr1	37754500	37754600
chr22	30711000	30711100
chr8	38628000	38628100
chr18	2961700	2961800
chr11	7555400	7555500
chr2	64834400	64834500
chr15	70489400	70489500
chr16	11391500	11391600
chr6	31527900	31528000
chr9	92079000	92079100
chr2	65833700	65833800
chr22	43285900	43286000
chr8	95976100	95976200
chr13	31017900	31018000
chr14	72022700	72022800
chr1	9686700	9686800
chr11	327000	327100
chr20	17837000	17837100
chr20	56008100	56008200
chr10	82300800	82300900
chr8	125616700	125616800
chr1	43401400	43401500
chr2	65142400	65142500
chr1	3584000	3584100
chr8	67447800	67447900
chr12	111115400	111115500
chr2	11893700	11893800
chr2	74811500	74811600
chrX	13002700	13002800
chr11	35335000	35335100
chr15	93208700	93208800
chr6	143234400	143234500
chr1	111177700	111177800
chr21	45225700	45225800
chr17	39823300	39823400
chr5	176929400	176929500
chr15	91138900	91139000
chr5	118614000	118614100
chr16	89392700	89392800
chr16	84540200	84540300
chr12	58290800	58290900
chr9	92079200	92079300
chr16	1671800	1671900
chr12	26452100	26452200
chr4	48205000	48205100
chr2	38079100	38079200
chr16	84619700	84619800
chr1	175111600	175111700
chr12	9517500	9517600
chr17	27918800	27918900
chr6	37647800	37647900
chr18	46450800	46450900
chr3	47333700	47333800
chr6	106630100	106630200
chr10	112172000	112172100
chr2	12146200	12146300
chr1	24231600	24231700
chr19	18061900	18062000
chr1	94173800	94173900
chr12	109108100	109108200
chr8	42150700	42150800
chr1	206956100	206956200
chr2	198072500	198072600
chr9	135991200	135991300
chr11	62322900	62323000
chr17	73685400	73685500
chr3	141098800	141098900
chr16	84548500	84548600
chr7	55628300	55628400
chr2	120069700	120069800
chr2	95728900	95729000
chr20	42697800	42697900
chr3	177076300	177076400
chr3	44101600	44101700
chr1	161706500	161706600
chr22	39861300	39861400
chr13	99166600	99166700
chr5	173212500	173212600
chr14	77502700	77502800
chr16	12630100	12630200
chr2	64834200	64834300
chr10	134407500	134407600
chr5	6829800	6829900
chr1	156451500	156451600
chr1	111177500	111177600
chr17	29862800	29862900
chr22	37558700	37558800
chr14	93035700	93035800
chr11	68034100	68034200
chr22	36751400	36751500
chr3	112995000	112995100
chr3	195360400	195360500
chr14	93117900	93118000
chr19	50414700	50414800
chr8	95230900	95231000
chr12	68092600	68092700
chr8	101441000	101441100
chr20	37501800	37501900
chr10	64392000	64392100
chr6	15336700	15336800
chr14	104156000	104156100
chr2	47946900	47947000
chr11	60530500	60530600
chr20	1516700	1516800
chr12	92856300	92856400
chr6	38274100	38274200
chr1	54822400	54822500
chr9	98585200	98585300
chr10	95027500	95027600
chr1	43411900	43412000
chr1	179003800	179003900
chr2	18003400	18003500
chr16	30361500	30361600
chr5	158380600	158380700
chr2	3227200	3227300
chr9	101998300	101998400
chr22	40833500	40833600
chr18	77165700	77165800
chr5	173164300	173164400
chr20	37650400	37650500
chr17	8860000	8860100
chr6	7138100	7138200
chr10	3944700	3944800
chr2	38119800	38119900
chr1	156475400	156475500
chr15	31658100	31658200
chr3	56817700	56817800
chr3	121820500	121820600
chr18	21590200	21590300
chr2	232410400	232410500
chr1	156475200	156475300
chr7	26375000	26375100
chr12	125256300	125256400
chr1	160430100	160430200
chr15	64436900	64437000
chr20	48295600	48295700
chr2	232257200	232257300
chr12	95038100	95038200
chr2	175475400	175475500
chr14	50427200	50427300
chr13	99128700	99128800
chr13	30509900	30510000
chr18	60874500	60874600
chr15	59704800	59704900
chr15	64284000	64284100
chr14	68847000	68847100
chr9	36993300	36993400
chr8	126660800	126660900
chr9	98620600	98620700
chr13	24368600	24368700
chr15	32000800	32000900
chr2	34010600	34010700
chr14	24742000	24742100
chr11	121409100	121409200
chr12	125259500	125259600
chr14	91790100	91790200
chr19	45637900	45638000
chr4	153618100	153618200
chr1	234624500	234624600
chr6	166658200	166658300
chr1	178628900	178629000
chr3	111853800	111853900
chr1	200988800	200988900
chr20	52354100	52354200
chr11	95948900	95949000
chr10	73648900	73649000
chr9	100871000	100871100
chr10	106109900	106110000
chr4	11472100	11472200
chr15	93206600	93206700
chr22	17761500	17761600
chr14	94423300	94423400
chr11	18791900	18792000
chr1	206857500	206857600
chr2	8746400	8746500
chr3	142890200	142890300
chr3	195907400	195907500
chr12	112213400	112213500
chr1	221929500	221929600
chr16	786000	786100
chr6	88433400	88433500
chr18	21580400	21580500
chr15	59836100	59836200
chr3	133194700	133194800
chr1	175178700	175178800
chr7	104536200	104536300
chr2	60739200	60739300
chr12	125198300	125198400
chr22	39493000	39493100
chr12	111872500	111872600
chr2	97197700	97197800
chr21	43953500	43953600
chr5	156946900	156947000
chr10	45929400	45929500
chr12	109058700	109058800
chr5	73873000	73873100
chr1	39975400	39975500
chr6	33399700	33399800
chr16	81547600	81547700
chr2	161947100	161947200
chr12	109225800	109225900
chr4	26195300	26195400
chr2	47951400	47951500
chr5	139948700	139948800
chr11	95809100	95809200
chr19	55787900	55788000
chr3	31283800	31283900
chr6	6635700	6635800
chr1	8343400	8343500
chr13	24848900	24849000
chr11	115944700	115944800
chr21	46530400	46530500
chr14	24075600	24075700
chr1	65348100	65348200
chr2	62548800	62548900
chr16	17556700	17556800
[truncated: 71,184 more rows]

## Sheet: HeLas3
Enhancer predictions in HeLas3 cells using DELTA with H3K4me1, H3K4me2 and H3K4me3
Chromosome	Start	End
chr3	42113800	42113900
chr7	74563500	74563600
chr3	194293100	194293200
chr12	52457800	52457900
chr18	43874000	43874100
chr5	14264900	14265000
chr8	101522400	101522500
chr1	212740400	212740500
chr1	246150200	246150300
chr20	34463700	34463800
chr9	90408200	90408300
chr3	149058000	149058100
chr11	68121800	68121900
chr12	48340500	48340600
chr20	55622900	55623000
chr8	38385600	38385700
chr15	70669300	70669400
chr10	105210800	105210900
chr11	63334900	63335000
chr13	109896100	109896200
chr20	61464200	61464300
chrX	39673200	39673300
chr8	24076000	24076100
chr18	43732800	43732900
chr1	10588600	10588700
chr5	16916800	16916900
chr5	42950400	42950500
chr2	28153100	28153200
chr14	21466900	21467000
chr10	115786600	115786700
chr11	47968700	47968800
chr5	77995700	77995800
chr11	33654900	33655000
chr6	112525000	112525100
chr3	190104000	190104100
chr1	212769800	212769900
chr15	67442400	67442500
chr3	192675600	192675700
chr1	155621500	155621600
chr14	56247100	56247200
chr16	66442700	66442800
chr1	168361500	168361600
chr1	68215700	68215800
chr2	46166200	46166300
chr6	2854500	2854600
chr3	136505700	136505800
chr1	109373300	109373400
chr2	69365600	69365700
chr18	47375700	47375800
chr9	137443800	137443900
chr11	80584600	80584700
chr17	64269000	64269100
chr5	10485400	10485500
chr15	41150300	41150400
chr6	36287200	36287300
chr17	6455500	6455600
chr3	192675400	192675500
chr12	12911800	12911900
chr3	53975000	53975100
chr1	150949800	150949900
chr10	14695600	14695700
chr7	33762300	33762400
chr3	148942800	148942900
chr17	20078000	20078100
chr1	199728300	199728400
chr1	120865900	120866000
chr9	6567100	6567200
chr8	24062500	24062600
chr2	23603900	23604000
chr7	97761100	97761200
chr17	6375200	6375300
chr17	6278300	6278400
chr8	37000600	37000700
chr17	59328100	59328200
chr1	244327300	244327400
chr1	112135800	112135900
chr11	63335100	63335200
chr12	12957500	12957600
chr8	130720300	130720400
chr8	102171400	102171500
chr14	69066000	69066100
chr15	99212300	99212400
chrX	39767800	39767900
chr14	22803000	22803100
chr1	155188600	155188700
chr20	49262200	49262300
chr1	229335800	229335900
chr20	52259600	52259700
chr9	75752700	75752800
chr18	18910200	18910300
chr12	45662900	45663000
chr3	150089500	150089600
chr1	205343700	205343800
chr17	38270000	38270100
chr20	48232300	48232400
chr1	150228400	150228500
chr16	33960900	33961000
chr3	196065200	196065300
chr3	150088100	150088200
chr18	60302000	60302100
chr2	43134100	43134200
chrX	39673000	39673100
chr10	42371500	42371600
chr5	136899900	136900000
chr9	21577000	21577100
chr1	150232500	150232600
chr12	110705000	110705100
chr15	100583400	100583500
chr2	28872900	28873000
chr15	99982900	99983000
chr5	59127400	59127500
chr1	212740200	212740300
chr11	102177500	102177600
chr9	90328800	90328900
chr15	71972300	71972400
chr8	142245300	142245400
chr7	97983800	97983900
chr9	90407900	90408000
chr10	124067500	124067600
chr19	16272000	16272100
chr15	99864700	99864800
chr5	44876000	44876100
chr7	24192500	24192600
chr6	16681400	16681500
chr8	125212600	125212700
chr18	20263400	20263500
chr8	141601300	141601400
chr20	48925900	48926000
chr1	173092300	173092400
chr6	4352200	4352300
chr17	25572200	25572300
chr10	75950100	75950200
chr10	128258600	128258700
chr15	92509200	92509300
chr8	141248400	141248500
chr5	32768300	32768400
chr6	2976900	2977000
chr5	41789200	41789300
chrX	9384800	9384900
chr9	133608300	133608400
chr8	142164100	142164200
chr6	7692600	7692700
chr15	52274100	52274200
chr14	69600200	69600300
chr9	90215100	90215200
chr14	55921400	55921500
chr1	151918200	151918300
chr7	72658800	72658900
chr6	41935300	41935400
chr3	4638800	4638900
chr6	112145100	112145200
chr1	164614000	164614100
chr15	92485900	92486000
chr11	8090400	8090500
chr1	178506400	178506500
chr18	20263200	20263300
chr9	137537000	137537100
chr1	151945500	151945600
chr15	99343800	99343900
chr11	27407000	27407100
chr9	130718000	130718100
chr3	4546200	4546300
chr17	45580100	45580200
chr10	70821600	70821700
chr9	128276100	128276200
chr11	32131200	32131300
chr15	48666000	48666100
chr9	137667900	137668000
chr1	229357400	229357500
chr20	49067900	49068000
chr8	124179700	124179800
chr5	10310500	10310600
chr10	95225900	95226000
chr1	211909000	211909100
chr9	133608500	133608600
chr3	15672400	15672500
chr18	24326600	24326700
chr11	66409000	66409100
chr7	101737200	101737300
chr5	95195100	95195200
chr1	24563200	24563300
chr9	137667700	137667800
chr16	46439000	46439100
chr3	52251100	52251200
chr17	43058700	43058800
chr12	64482600	64482700
chr11	35104300	35104400
chr3	193807500	193807600
chr11	8888900	8889000
chr16	14472300	14472400
chr10	90145600	90145700
chr1	221509500	221509600
chr1	229357200	229357300
chr5	166722500	166722600
chr10	39094500	39094600
chr9	134131900	134132000
chr11	66408700	66408800
chr16	86857800	86857900
chr9	138843900	138844000
chr3	58192400	58192500
chr8	43824600	43824700
chr15	70718800	70718900
chrX	46185600	46185700
chr16	74777700	74777800
chr10	39082000	39082100
chr5	35877300	35877400
chr15	70819100	70819200
chr15	90701500	90701600
chr2	10526300	10526400
chr7	130920200	130920300
chr5	23446900	23447000
chr9	136921300	136921400
chr20	47303000	47303100
chr10	124067200	124067300
chr15	57902400	57902500
chr7	116346900	116347000
chr7	138385900	138386000
chr6	42194600	42194700
chr14	67653600	67653700
chr2	92300500	92300600
chr12	53339800	53339900
chr2	90372700	90372800
chr17	49027900	49028000
chr12	51765500	51765600
chr15	63050600	63050700
chr15	52139000	52139100
chr2	91597400	91597500
chr7	61744600	61744700
chr3	4546400	4546500
chr7	73242200	73242300
chr11	75248600	75248700
chr15	63802500	63802600
chr1	207478900	207479000
chr15	70489200	70489300
chr12	98812400	98812500
chr3	43778500	43778600
chr15	63050800	63050900
chr15	85861700	85861800
chr1	28575200	28575300
chr10	114819000	114819100
chr1	172291800	172291900
chr6	37102500	37102600
chr3	184524500	184524600
chr4	49641600	49641700
chr4	49125300	49125400
chr15	42803300	42803400
chr19	12907000	12907100
chr3	149018200	149018300
chr10	39136400	39136500
chr21	36208700	36208800
chr15	52167100	52167200
chr1	143916900	143917000
chr9	93823400	93823500
chr3	188012900	188013000
chr12	6277000	6277100
chr11	32110000	32110100
chr10	101765900	101766000
chr5	23446700	23446800
chr14	69600400	69600500
chr12	70082800	70082900
chr12	95009500	95009600
chr7	115994700	115994800
chr1	142539900	142540000
chr3	171848300	171848400
chr18	21631000	21631100
chr5	159592400	159592500
chr17	27460300	27460400
chr6	2854200	2854300
chr16	87274000	87274100
chr3	43778700	43778800
chr10	38882300	38882400
chr15	69871500	69871600
chr20	36780800	36780900
chr5	167729000	167729100
chr1	151918500	151918600
chr15	85888000	85888100
chr1	68149000	68149100
chr5	125721800	125721900
chrX	12974900	12975000
chr15	42384800	42384900
chr17	70462300	70462400
chr2	90392400	90392500
chr3	150026200	150026300
chr21	10086000	10086100
chr17	74868600	74868700
chr11	18405500	18405600
chr7	61797700	61797800
chr3	149018400	149018500
chr20	48295600	48295700
chr8	23396600	23396700
chr11	63570500	63570600
chr6	36259000	36259100
chr5	21574800	21574900
chr16	33881800	33881900
chr7	36320900	36321000
chr15	45737700	45737800
chr1	32405500	32405600
chr12	46762300	46762400
chr7	139431900	139432000
chr4	49654100	49654200
chr20	29815300	29815400
chr3	46989800	46989900
chr6	107247200	107247300
chr19	33740500	33740600
chr5	39101100	39101200
chr8	46844400	46844500
chr5	28374800	28374900
chr3	58192200	58192300
chrX	71494300	71494400
chr11	13359800	13359900
chr10	42543400	42543500
chr17	43396800	43396900
chr1	207220200	207220300
chr20	49378400	49378500
chr17	15546100	15546200
chr11	10681100	10681200
chr2	90375800	90375900
chr10	39120200	39120300
chr10	80732800	80732900
chr18	24061500	24061600
chr15	62356100	62356200
chr1	92202200	92202300
chr9	134278300	134278400
chr3	187672700	187672800
chr4	49642900	49643000
chr1	21977700	21977800
chr1	173399300	173399400
chr5	5340500	5340600
chr1	202205500	202205600
chr1	153538900	153539000
chr12	111016200	111016300
chr20	61863800	61863900
chr10	106089200	106089300
chr12	125169700	125169800
chr5	38651100	38651200
chr5	6704600	6704700
chr3	149299600	149299700
chr10	39079100	39079200
chr1	164572200	164572300
chr12	40174800	40174900
chr17	70461900	70462000
chr20	48385000	48385100
chr1	35229100	35229200
chr1	200385200	200385300
chr21	33893500	33893600
chr15	93345200	93345300
chr7	130013300	130013400
chr20	42805900	42806000
chr17	6379900	6380000
chr1	207221800	207221900
chr10	127350900	127351000
chr8	134686800	134686900
chr9	134484000	134484100
chrX	41242500	41242600
chr1	52137600	52137700
chr1	92202500	92202600
chr15	56537900	56538000
chr10	80734400	80734500
chr17	18625700	18625800
chr9	33260100	33260200
chr8	37376900	37377000
chr7	139553900	139554000
chr6	107231800	107231900
chr4	129522500	129522600
chr3	168144000	168144100
chr18	55456500	55456600
chr17	80225700	80225800
chr17	38221400	38221500
chr12	90169400	90169500
chr10	129706900	129707000
chr10	126920200	126920300
chr1	23912300	23912400
chr1	206674900	206675000
chr20	49252600	49252700
chr12	105065500	105065600
chr1	234748900	234749000
chr1	211909200	211909300
chr5	36657900	36658000
chr16	24999400	24999500
chr2	91598100	91598200
chr5	14036300	14036400
chr6	16681600	16681700
chr4	49643900	49644000
chr12	51765800	51765900
chr19	3154700	3154800
chr21	33893700	33893800
chr1	17896200	17896300
chr1	17896000	17896100
chr2	9843700	9843800
chr8	126568800	126568900
chr9	133822700	133822800
chr8	102171700	102171800
chr12	38779300	38779400
chr2	86163500	86163600
chr1	207222000	207222100
chr2	64627800	64627900
chr21	38711200	38711300
chr2	46301300	46301400
chr11	33744900	33745000
chr21	10776500	10776600
chr4	49136100	49136200
chr8	130984100	130984200
chr10	39149400	39149500
chr4	49148200	49148300
chr7	30328900	30329000
chr15	74249300	74249400
chr20	36781100	36781200
chr5	134475700	134475800
chr11	76463700	76463800
chr5	173312000	173312100
chr2	73291300	73291400
chr2	1604400	1604500
chr2	159955800	159955900
chr17	37036300	37036400
chr10	25191000	25191100
chr1	92296800	92296900
chr1	23523200	23523300
chr2	70359800	70359900
chr21	33836300	33836400
chr20	47962200	47962300
chr9	42854100	42854200
chr9	33292600	33292700
chr9	117314300	117314400
chr5	150463100	150463200
chr5	142875600	142875700
chr3	40158100	40158200
chr3	194722800	194722900
chr3	127487400	127487500
chr3	120397700	120397800
chr21	36218800	36218900
chr2	47436200	47436300
chr19	4914900	4915000
chr19	44179700	44179800
chr18	3711000	3711100
chr17	53653500	53653600
chr16	53809700	53809800
chr15	92410800	92410900
chr15	64539300	64539400
chr15	62411800	62411900
chr15	42262500	42262600
chr13	76364100	76364200
chr12	117578500	117578600
chr1	8728600	8728700
chr1	39861200	39861300
chr1	173159800	173159900
chr9	27540200	27540300
chr3	11330600	11330700
chr1	7359800	7359900
chr12	53340000	53340100
chr7	61791700	61791800
chr15	41150000	41150100
chr11	13237900	13238000
chr4	49654700	49654800
chrX	67724300	67724400
chr7	6324300	6324400
chr7	134298800	134298900
chr16	15993700	15993800
chr14	55569000	55569100
chr14	54718900	54719000
chr12	47491300	47491400
chr20	47962000	47962100
chr9	133721500	133721600
chr7	61743800	61743900
chr5	44770300	44770400
chr2	91597900	91598000
chr18	24061200	24061300
chr4	49137700	49137800
chr6	7692200	7692300
chr2	38373800	38373900
chr17	38440600	38440700
chr9	126044700	126044800
chr1	229335500	229335600
chr10	47172200	47172300
chr10	39151200	39151300
chr10	97884400	97884500
chr1	207221200	207221300
chr20	34459400	34459500
chr11	102049000	102049100
chr10	42367400	42367500
chr9	139462800	139462900
chr9	69663500	69663600
chr3	111522400	111522500
chr17	73675900	73676000
chr5	150017300	150017400
chr9	134533700	134533800
chr3	171543200	171543300
chr1	227511300	227511400
chr16	85063100	85063200
chr8	120189400	120189500
chr10	39143700	39143800
chr17	38440400	38440500
chr12	6874100	6874200
chr10	39140400	39140500
chr1	21965500	21965600
chr20	46122300	46122400
chr7	151123100	151123200
chr12	46554100	46554200
chr9	132949400	132949500
chr3	119896400	119896500
chr11	19618100	19618200
chr7	30954600	30954700
chr7	151442600	151442700
chr7	150097400	150097500
chr7	134279100	134279200
chr6	5082900	5083000
chr5	71542800	71542900
chr5	32627900	32628000
chr4	4218400	4218500
chr3	189499300	189499400
chr2	75841400	75841500
chr2	42155700	42155800
chr2	27929200	27929300
chr2	235934900	235935000
chr2	101729800	101729900
chr18	52433700	52433800
chr17	60905100	60905200
chr17	2262900	2263000
chr17	19655700	19655800
chr16	88315800	88315900
chr14	68677800	68677900
chr13	74704100	74704200
chr12	63260800	63260900
chr12	50648500	50648600
chr11	27955900	27956000
chr11	2792200	2792300
chr10	35782100	35782200
chr10	105836700	105836800
chr10	104524400	104524500
chr1	8194300	8194400
chr1	47496800	47496900
chr1	233843400	233843500
chr1	23158500	23158600
chr1	161053400	161053500
chr9	124370300	124370400
chr7	154997500	154997600
chr19	14616600	14616700
chr12	65073800	65073900
chr11	12020100	12020200
chr1	223895300	223895400
chr2	90383000	90383100
chr16	24321100	24321200
chr9	20569900	20570000
chr1	207100700	207100800
chr7	74265700	74265800
chr10	39109000	39109100
chr11	12188900	12189000
chrX	67723600	67723700
chr9	97411500	97411600
chr6	113754900	113755000
chr5	23466600	23466700
chr3	167532500	167532600
chr3	124844900	124845000
chr21	36626500	36626600
chr18	3983800	3983900
chr17	70419100	70419200
chr17	70130800	70130900
chr17	25887100	25887200
chr14	55117600	55117700
chr12	115352100	115352200
chr11	126273800	126273900
chr10	69855000	69855100
chr10	114847200	114847300
chr1	54423100	54423200
chr17	17725300	17725400
chr2	91599100	91599200
chr22	16850400	16850500
chr8	101912800	101912900
chr7	45030300	45030400
chr22	28263100	28263200
chr21	9594700	9594800
chr20	50427600	50427700
chr10	79709000	79709100
chr1	92296100	92296200
chr1	66649200	66649300
chr4	49142800	49142900
chr17	25264100	25264200
chr2	9521500	9521600
chr12	92532300	92532400
chr9	132949600	132949700
chr5	136645900	136646000
chr17	60905300	60905400
chr4	49127100	49127200
chr10	39129400	39129500
chr16	56640800	56640900
chr15	52138800	52138900
chr17	41496400	41496500
chr1	204386800	204386900
chr5	32806100	32806200
chr4	49137400	49137500
chr10	39152400	39152500
chr9	126045000	126045100
chr18	35032900	35033000
chr14	75920000	75920100
chr4	49128600	49128700
chr2	102844600	102844700
chr20	52446100	52446200
chr3	187661800	187661900
chr12	106424500	106424600
chr21	10702000	10702100
chr14	101947500	101947600
chr4	49096400	49096500
chr10	39150500	39150600
chr10	129789100	129789200
chr21	46471200	46471300
chr16	89386800	89386900
chr9	130336800	130336900
chr16	87240900	87241000
chr17	43207200	43207300
chr15	63345500	63345600
chr15	48112700	48112800
chr3	29800600	29800700
chr10	42363000	42363100
chr12	57026800	57026900
chr6	10314700	10314800
chr1	116918500	116918600
chr16	81027200	81027300
chr11	102177200	102177300
chr8	8147000	8147100
chr10	39128300	39128400
chr21	10775800	10775900
chr2	1795400	1795500
chr11	59625400	59625500
chr3	111583900	111584000
chr12	47058900	47059000
chr1	109127200	109127300
chr15	69598100	69598200
chr1	207219900	207220000
chr9	138026300	138026400
chr1	87239500	87239600
chr13	97910200	97910300
chr11	94480600	94480700
chr21	10775400	10775500
chr10	39085700	39085800
chr9	100466100	100466200
chr11	66743200	66743300
chr8	27219800	27219900
chr20	35483000	35483100
chr13	34217500	34217600
chr12	57542800	57542900
chr1	23077100	23077200
chr1	230227600	230227700
chr2	90376700	90376800
chr16	85801300	85801400
chr1	150586400	150586500
chr4	49136400	49136500
chr10	111828100	111828200
chr5	67614700	67614800
chr16	66442500	66442600
chr8	142127400	142127500
chr9	97633300	97633400
chr2	238110900	238111000
chr18	33093500	33093600
chr11	9550500	9550600
chrX	13047300	13047400
chr11	32334200	32334300
chr3	24169800	24169900
chr3	146026700	146026800
chr17	64272100	64272200
chr15	89711200	89711300
chr5	167744500	167744600
chr12	69462300	69462400
chr2	47167400	47167500
chr5	95159400	95159500
chr12	54826200	54826300
chr8	126568600	126568700
chr12	110707600	110707700
chr7	57554800	57554900
chr20	25290600	25290700
chr2	20271600	20271700
chr16	14580700	14580800
chr20	29830200	29830300
chr1	143930500	143930600
chr21	36209200	36209300
chr20	29815100	29815200
chr3	183005600	183005700
chr21	10776900	10777000
chr15	99270800	99270900
chr4	49657800	49657900
chr20	32696600	32696700
chr8	142163900	142164000
chr5	10302000	10302100
chr6	41680500	41680600
chr4	49649300	49649400
chr5	10302200	10302300
chr15	64736500	64736600
chr12	104193900	104194000
chr10	39088000	39088100
chr11	93468600	93468700
chr10	42367900	42368000
chr3	50198400	50198500
chr20	52445300	52445400
chr3	150089100	150089200
chr9	78990100	78990200
chr8	40016900	40017000
chr7	90253600	90253700
chr20	49379700	49379800
chr2	39368800	39368900
chr17	40572200	40572300
chr16	18816100	18816200
chr15	57318000	57318100
chr14	50413700	50413800
chr12	76100100	76100200
chr12	49595200	49595300
chr12	131909700	131909800
chr12	12988400	12988500
chr10	112624700	112624800
chr1	116872600	116872700
chr4	49648700	49648800
chr3	171860300	171860400
chr5	134470000	134470100
chr2	568000	568100
chr10	101736400	101736500
chr1	214612900	214613000
chr9	98143600	98143700
chr8	38795200	38795300
chr2	26235200	26235300
chr16	126400	126500
chr12	127610700	127610800
chr1	30182600	30182700
chr1	118197600	118197700
chr9	34744900	34745000
chr8	69672400	69672500
chr8	67036400	67036500
chr8	109132200	109132300
chr7	73265800	73265900
chr7	137663200	137663300
chr6	1335900	1336000
chr5	91896600	91896700
chr5	148381800	148381900
chr3	50355100	50355200
chr3	11551400	11551500
chr22	20885800	20885900
chr21	45065400	45065500
chr20	50063700	50063800
chr2	9427800	9427900
chr2	73291000	73291100
chr2	70025600	70025700
chr2	55652800	55652900
chr2	36595200	36595300
chr2	36587400	36587500
chr2	192731800	192731900
chr2	161084800	161084900
chr18	33060300	33060400
chr17	6411200	6411300
chr14	96705900	96706000
chr12	6325400	6325500
chr12	1769800	1769900
chr11	59624700	59624800
chr1	223914600	223914700
chr1	120609200	120609300
chr9	12815100	12815200
chr4	49655200	49655300
chr9	127923800	127923900
chr6	26296200	26296300
chr5	169222600	169222700
chr4	24139500	24139600
chr16	57897500	57897600
chr5	32193700	32193800
chr15	93413500	93413600
chr1	203661800	203661900
chr9	130911500	130911600
chr1	147234800	147234900
chr6	126267300	126267400
chr10	47172000	47172100
chr8	95254700	95254800
chr22	28115600	28115700
chr1	24372800	24372900
chr1	207406100	207406200
chr5	39459200	39459300
chr3	42121700	42121800
chr15	99271200	99271300
chr8	126398700	126398800
chr8	67447500	67447600
chr5	95403900	95404000
chr15	31780900	31781000
chr11	16948400	16948500
chr10	39137600	39137700
chr10	39140600	39140700
chr7	16844900	16845000
chr20	37060600	37060700
chrX	17431900	17432000
chr7	158657300	158657400
chr19	56037900	56038000
chr18	9683500	9683600
chr7	157092500	157092600
chrX	39828700	39828800
chrX	13446600	13446700
chr9	71116100	71116200
chr8	128755400	128755500
chr3	39188800	39188900
chr3	145884800	145884900
chr3	139253300	139253400
chr21	45627900	45628000
chr21	28168200	28168300
chr19	46714500	46714600
chr12	13247400	13247500
chr1	15672500	15672600
chr16	11734400	11734500
chr22	16851100	16851200
chr3	50198200	50198300
chr12	76372300	76372400
chr2	91598800	91598900
chr1	207220700	207220800
chr1	52035200	52035300
chr8	43827600	43827700
chr10	39130100	39130200
chr12	8840300	8840400
chr21	10807300	10807400
chr6	10315600	10315700
chr10	42373100	42373200
chr10	77188600	77188700
chr17	29907900	29908000
chr10	121006700	121006800
chr1	227544900	227545000
chr19	15943700	15943800
chr1	225888100	225888200
chr16	28205600	28205700
chr5	118623500	118623600
chr3	32010100	32010200
chr8	144302000	144302100
chr10	39136900	39137000
chr17	39704200	39704300
chr17	17723600	17723700
chr17	19651600	19651700
chr9	127581200	127581300
chr16	19408200	19408300
chr12	48223000	48223100
chr12	90341600	90341700
chr2	90388600	90388700
chr7	115995000	115995100
chr21	43098900	43099000
chr10	39111400	39111500
chr10	73006600	73006700
chr8	67447700	67447800
chr1	7609800	7609900
chr1	28575400	28575500
chr6	41681000	41681100
chr9	119139800	119139900
chr9	114664200	114664300
chr6	74390100	74390200
chr2	40580100	40580200
chr17	38446900	38447000
chr17	30682200	30682300
chr15	70616600	70616700
chr11	86407100	86407200
chr7	57555400	57555500
chr12	12912000	12912100
chr15	63802300	63802400
chr4	49135800	49135900
chr7	16886800	16886900
chr9	17630800	17630900
chr2	101741500	101741600
chrX	133852200	133852300
chr9	33436500	33436600
chr8	8172100	8172200
chr6	52382400	52382500
chr6	35015300	35015400
chr5	66177500	66177600
chr5	50522300	50522400
chr5	159010200	159010300
chr3	172636100	172636200
chr3	169148900	169149000
chr3	160394800	160394900
chr3	10018500	10018600
chr21	35055700	35055800
chr17	53661800	53661900
chr16	73176100	73176200
chr16	53802600	53802700
chr15	47626200	47626300
chr14	63937200	63937300
chr12	8147100	8147200
chr12	130643200	130643300
chr11	125985700	125985800
chr10	85609100	85609200
chr1	91586400	91586500
chr1	48515800	48515900
chr1	225843600	225843700
chr12	29715000	29715100
chr11	65059600	65059700
chr17	6269100	6269200
chr17	16189900	16190000
chr10	39141000	39141100
chr5	71644100	71644200
chr2	90392000	90392100
chr8	61825300	61825400
chr8	39912300	39912400
chr8	109132400	109132500
chr7	50564600	50564700
chr5	70897300	70897400
chr5	40518700	40518800
chr5	118638500	118638600
chr3	189306300	189306400
chr3	111584200	111584300
chr22	43398400	43398500
chr22	38614900	38615000
chr17	64688000	64688100
chr17	44178800	44178900
chr15	59658700	59658800
chr15	57317500	57317600
chr14	35119900	35120000
chr11	73980300	73980400
chr1	9224200	9224300
chr1	23429000	23429100
chr1	233791000	233791100
chr1	230985400	230985500
chr1	161084700	161084800
chr6	53190800	53190900
chr2	30497700	30497800
chr1	110546900	110547000
chr6	16725600	16725700
chr10	42373700	42373800
chr1	151945100	151945200
chr9	137258500	137258600
chr10	123900400	123900500
chrX	31564600	31564700
chr7	130848400	130848500
chr3	57015300	57015400
chr21	37152100	37152200
chr21	36605000	36605100
chr20	52199500	52199600
chr18	61176000	61176100
chr16	69438300	69438400
chr5	10479400	10479500
chr1	48224800	48224900
chr5	32201300	32201400
chr1	110179000	110179100
chr17	20100800	20100900
chr7	92439500	92439600
chr3	119896000	119896100
chr5	142625800	142625900
chr16	57422200	57422300
chr16	57314600	57314700
chr14	75919300	75919400
chr11	82755800	82755900
chr10	75816500	75816600
chr1	201272000	201272100
chr5	44771000	44771100
chr1	205288900	205289000
chr11	47215800	47215900
chr14	100203800	100203900
chrX	9978900	9979000
chrX	151150600	151150700
chr9	71795600	71795700
chr9	4879300	4879400
chr8	26162500	26162600
chr6	48103500	48103600
chr5	135356100	135356200
chr3	134050300	134050400
chr22	40398300	40398400
chr21	44760700	44760800
chr16	73206600	73206700
chr15	51869300	51869400
chr12	117563100	117563200
chr10	129789800	129789900
chr1	218759400	218759500
chr8	103549500	103549600
chr11	27417500	27417600
chr11	8888500	8888600
chrX	71494500	71494600
chr12	12602500	12602600
chr1	175808900	175809000
chr15	90963300	90963400
chr2	65593900	65594000
chrX	22153100	22153200
chr5	172185300	172185400
chr2	70006600	70006700
chr19	18412000	18412100
chr1	43672600	43672700
chr16	56848300	56848400
chr7	134107400	134107500
chr3	14413300	14413400
chr21	38012800	38012900
chr2	28844700	28844800
chr17	78830400	78830500
chr17	38864100	38864200
chr14	93617500	93617600
chr12	6404300	6404400
chr1	150584300	150584400
chr7	151494100	151494200
chr1	91587100	91587200
chr15	69374700	69374800
chr12	56333800	56333900
chr6	24879800	24879900
chr11	12088600	12088700
chr1	43672800	43672900
chr10	39087700	39087800
chr3	52080900	52081000
chr12	27703000	27703100
chr11	65059300	65059400
chr4	49637700	49637800
chr22	33157700	33157800
chr15	45930000	45930100
chr9	137788500	137788600
chr11	2925300	2925400
chr5	171381300	171381400
chr20	39660300	39660400
chr20	50247900	50248000
chr5	32391200	32391300
chr17	36442400	36442500
chr11	27417100	27417200
chr6	2222400	2222500
chr3	187037100	187037200
chr12	125404400	125404500
chr16	70462400	70462500
chr9	134554000	134554100
chr3	11182100	11182200
chr2	36790400	36790500
chr15	59904400	59904500
chr11	82756200	82756300
chr1	85763800	85763900
chr10	39085500	39085600
chr15	57843900	57844000
chrX	9979200	9979300
chrX	46651900	46652000
chrX	17571800	17571900
chr9	71115600	71115700
chr9	35510600	35510700
chr9	21552200	21552300
chr9	127337300	127337400
chr8	55122300	55122400
chr8	27976500	27976600
chr8	141737000	141737100
chr8	103801300	103801400
chr7	47823500	47823600
chr7	101741600	101741700
chr6	56243700	56243800
chr6	11428300	11428400
chr5	95048000	95048100
chr5	71896400	71896500
chr5	172204600	172204700
chr5	139692000	139692100
chr3	57963900	57964000
chr3	40158600	40158700
chr3	172587200	172587300
chr3	159646800	159646900
chr3	151644800	151644900
chr3	149191700	149191800
chr22	33018100	33018200
chr22	31228800	31228900
chr20	52962000	52962100
chr20	46205700	46205800
chr20	43321700	43321800
chr2	243012400	243012500
chr2	113384200	113384300
chr18	38447700	38447800
chr17	9666900	9667000
chr17	4752400	4752500
chr17	40819800	40819900
chr17	17614400	17614500
chr16	29280500	29280600
chr15	72040000	72040100
chr15	60700900	60701000
chr15	60682100	60682200
chr15	31589000	31589100
chr14	55153400	55153500
chr13	44887700	44887800
chr13	109480200	109480300
chr12	96200300	96200400
chr12	50720300	50720400
chr12	123547600	123547700
chr11	86235500	86235600
chr11	34676600	34676700
chr11	2791000	2791100
chr10	12752000	12752100
chr10	121427500	121427600
chr10	112247500	112247600
chr10	104725600	104725700
chr1	92355800	92355900
chr1	9223600	9223700
chr1	90320800	90320900
chr1	54008000	54008100
chr1	228350300	228350400
chr1	198651000	198651100
chr1	154151000	154151100
chr1	211725300	211725400
chr2	91816500	91816600
chr5	171703600	171703700
chr11	27486000	27486100
chr8	40016600	40016700
chr8	102619800	102619900
chr6	47666200	47666300
chr6	112620000	112620100
chr5	39606300	39606400
chr4	24220600	24220700
chr4	24140100	24140200
chr3	45241500	45241600
chr3	40158800	40158900
chr3	145884300	145884400
chr3	125927500	125927600
chr21	40293200	40293300
chr2	85908300	85908400
chr2	70025400	70025500
chr2	52039800	52039900
chr18	48663600	48663700
chr12	70382500	70382600
chr12	64575700	64575800
chr11	102015900	102016000
chr10	29394700	29394800
chr10	116394600	116394700
chr1	222060600	222060700
chr1	208358000	208358100
chr1	192795800	192795900
chr8	142249600	142249700
chr4	49147900	49148000
chr5	131601500	131601600
chr1	78006000	78006100
chr9	33392000	33392100
chr7	35043600	35043700
chr5	52714400	52714500
chr3	54925500	54925600
chr3	177063500	177063600
chr22	23420200	23420300
chr22	18515300	18515400
chr2	36788900	36789000
chr2	224590100	224590200
chr2	121672500	121672600
chr18	68040200	68040300
chr18	63435900	63436000
chr18	63435700	63435800
chr16	57927800	57927900
chr14	100942800	100942900
chr12	46867700	46867800
chr12	122222500	122222600
chr11	2962000	2962100
chr5	134582700	134582800
chr5	10601800	10601900
chr10	39132900	39133000
chr17	25867500	25867600
chr3	195863000	195863100
chr19	7898300	7898400
chr12	48415400	48415500
chrX	91778100	91778200
chrX	46487300	46487400
chrX	19691800	19691900
chr9	101691700	101691800
chr7	29645900	29646000
chr5	140383600	140383700
chr3	188599000	188599100
chr3	141678800	141678900
chr2	85185500	85185600
chr16	54061800	54061900
chr15	57317300	57317400
chr12	13288900	13289000
chr12	12972300	12972400
chr1	234641500	234641600
chr1	200385800	200385900
chr1	198237300	198237400
chr8	28209100	28209200
chr20	46093200	46093300
chr17	25711700	25711800
chr16	75143000	75143100
chr10	105837400	105837500
chr1	95114200	95114300
chr2	9815900	9816000
chr3	189580600	189580700
chrX	13683400	13683500
chr8	61825500	61825600
chr8	36738700	36738800
chr5	111674600	111674700
chr2	72342700	72342800
chr18	61122100	61122200
chr17	75251700	75251800
chr15	48028400	48028500
chr1	46649100	46649200
chrX	39595500	39595600
chrX	134019900	134020000
chr8	8172500	8172600
chr8	123702000	123702100
chr21	45664000	45664100
chr2	69997400	69997500
chr17	57439700	57439800
chr14	68925900	68926000
chr10	90013500	90013600
chr1	8257900	8258000
chr1	7439600	7439700
chr1	68179300	68179400
chr1	173421400	173421500
chr1	163005500	163005600
chr9	33172300	33172400
chr17	17861600	17861700
chr20	49068100	49068200
chr4	49126000	49126100
chr10	42372300	42372400
chr4	49126900	49127000
chr1	23903700	23903800
chr2	28492000	28492100
chr11	16809900	16810000
chr3	185647500	185647600
chr4	49149000	49149100
chr1	162666000	162666100
chr19	15944100	15944200
chr9	32741800	32741900
chr10	39112200	39112300
chr16	30210800	30210900
chr10	39153200	39153300
chr2	89876400	89876500
chr17	4064800	4064900
chr11	8255900	8256000
chr12	50720700	50720800
chr8	126272200	126272300
chr17	67535800	67535900
chr16	15583300	15583400
chr3	156874900	156875000
chr1	116189800	116189900
chr1	202205200	202205300
chr19	15944400	15944500
chr15	70489400	70489500
chr12	92531000	92531100
chr3	194214700	194214800
chr21	43098700	43098800
chr1	206165400	206165500
chr8	42012900	42013000
chr18	46524000	46524100
chr5	17306000	17306100
chr3	189010900	189011000
chr9	33160300	33160400
chr12	96441500	96441600
chr1	143886200	143886300
chr10	74008300	74008400
chrX	106969200	106969300
chr5	142206700	142206800
chr17	74525900	74526000
chr14	92339000	92339100
chr10	112263900	112264000
chr1	183578600	183578700
chr7	44679000	44679100
chr9	33159400	33159500
chr8	38896100	38896200
chr9	114828400	114828500
chr13	31318000	31318100
chr11	13238200	13238300
chr18	46517400	46517500
chrX	8836900	8837000
chrX	7291500	7291600
chrX	45338700	45338800
chrX	41160200	41160300
chrX	153829300	153829400
chrX	109090800	109090900
chr9	89990700	89990800
chr9	22124700	22124800
chr8	29513200	29513300
chr7	37589100	37589200
chr7	139760500	139760600
chr6	82707300	82707400
chr6	2986000	2986100
chr6	16769500	16769600
chr6	11435100	11435200
chr5	54734300	54734400
chr5	173281400	173281500
chr4	154155200	154155300
chr4	13642300	13642400
chr4	129307900	129308000
chr3	87119000	87119100
chr3	169946000	169946100
chr3	150062900	150063000
chr3	14473800	14473900
chr21	46302500	46302600
chr21	43786900	43787000
chr21	40211700	40211800
chr20	43700000	43700100
chr2	42190700	42190800
chr18	68040600	68040700
chr18	45530000	45530100
chr18	29952700	29952800
chr17	7677400	7677500
chr17	74637600	74637700
chr17	37029800	37029900
chr16	56895400	56895500
chr16	54061500	54061600
chr15	67175500	67175600
chr15	35102800	35102900
chr14	55852400	55852500
chr14	100938100	100938200
chr13	44875000	44875100
chr12	96822800	96822900
chr12	69418400	69418500
chr12	48835000	48835100
chr11	86487400	86487500
chr11	131292400	131292500
chr10	91022600	91022700
chr10	118734300	118734400
chr10	100164000	100164100
chr1	95329700	95329800
chr1	7020600	7020700
chr1	7020400	7020500
chr1	66737200	66737300
chr1	62696400	62696500
chr1	218758900	218759000
chr1	209439900	209440000
chr1	186719700	186719800
chr1	159722200	159722300
chr1	12538400	12538500
chr11	72284000	72284100
chr10	105655300	105655400
chr12	95594800	95594900
chr4	49659300	49659400
chr9	133722300	133722400
chr7	23387500	23387600
chr6	48103200	48103300
chr5	150465100	150465200
chr3	197217100	197217200
chr10	124917100	124917200
chr22	16850200	16850300
chr19	17422800	17422900
chr5	36302100	36302200
chrX	24263600	24263700
chr3	189073700	189073800
chrX	8816600	8816700
chr9	127597300	127597400
chr10	21653100	21653200
chr16	87499100	87499200
chr10	134346300	134346400
chr4	49141200	49141300
chr11	76463900	76464000
chr15	64753800	64753900
chr15	69335600	69335700
chr20	48703100	48703200
chr7	74212400	74212500
chr4	49103000	49103100
chr9	33160500	33160600
chr10	39094700	39094800
chrX	13846400	13846500
chr9	71115900	71116000
chr9	18394000	18394100
chr9	101782200	101782300
chr8	48425200	48425300
chr8	37456300	37456400
chr8	29522700	29522800
chr7	46552900	46553000
chr7	45029900	45030000
chr6	89760000	89760100
chr6	3826300	3826400
chr6	140030000	140030100
chr5	38549900	38550000
chr5	133078700	133078800
chr4	129522700	129522800
chr3	55403400	55403500
chr3	40158400	40158500
chr3	143163100	143163200
chr3	111522200	111522300
chr2	65804200	65804300
chr2	36877300	36877400
chr2	236617800	236617900
chr2	173538000	173538100
chr18	9737200	9737300
chr18	48761600	48761700
chr18	45659900	45660000
chr18	43250300	43250400
chr18	2304500	2304600
chr17	80240100	80240200
chr17	70403700	70403800
chr17	48231500	48231600
chr17	43389900	43390000
chr17	26721600	26721700
chr17	1493300	1493400
chr16	86500500	86500600
chr16	86417500	86417600
chr16	24505300	24505400
chr15	31898400	31898500
chr14	69281900	69282000
chr13	34216700	34216800
chr12	96199800	96199900
chr12	46867900	46868000
chr12	16131600	16131700
chr11	44629400	44629500
chr11	119999500	119999600
chr11	119241500	119241600
chr10	85371800	85371900
chr10	75781100	75781200
chr10	127936300	127936400
chr10	118733800	118733900
chr10	112247300	112247400
chr1	86887700	86887800
chr1	209440500	209440600
chr17	35208700	35208800
chr11	48074000	48074100
chr15	101262300	101262400
chr15	102120100	102120200
chr1	207180800	207180900
chr9	89987700	89987800
chr6	11609800	11609900
chr16	69511100	69511200
chr12	88693500	88693600
chr10	5113900	5114000
chr1	65383300	65383400
chr1	32420400	32420500
chr1	242152400	242152500
chr16	33866000	33866100
chr20	45029700	45029800
chr7	138576100	138576200
chr11	17484900	17485000
chr8	22844500	22844600
chr8	80200400	80200500
chr8	131054500	131054600
chr16	57662600	57662700
chrX	100235900	100236000
chr9	37953900	37954000
chr9	107769700	107769800
chr8	62692800	62692900
chr7	130920700	130920800
chr6	45413400	45413500
chr6	31442300	31442400
chr5	95034500	95034600
chr5	153963600	153963700
chr5	153961400	153961500
chr3	54925800	54925900
chr3	4867900	4868000
chr3	197037100	197037200
chr3	127536500	127536600
chr3	115509800	115509900
chr3	10233700	10233800
chr21	39724500	39724600
chr21	33814800	33814900
chr21	28419900	28420000
chr20	48307700	48307800
chr2	73334900	73335000
chr18	20050400	20050500
chr17	70383900	70384000
chr17	60970400	60970500
chr16	87824400	87824500
chr16	10174100	10174200
chr15	93347300	93347400
chr15	70394000	70394100
chr14	35810800	35810900
chr12	92171400	92171500
chr12	89778200	89778300
chr11	62338400	62338500
chr11	118758600	118758700
chr10	76898400	76898500
chr10	35781900	35782000
chr1	7359400	7359500
chr1	27852800	27852900
chr1	212204900	212205000
chr8	128866100	128866200
chr7	21657600	21657700
chr10	116475300	116475400
chr15	60700000	60700100
chr17	25821900	25822000
chr5	6419500	6419600
chr5	59041300	59041400
chr18	8800900	8801000
chr2	26947300	26947400
chr17	48179700	48179800
chr15	79072500	79072600
chr3	53194300	53194400
chr3	12486200	12486300
chr2	91597700	91597800
chr16	54459700	54459800
chr11	63435600	63435700
chr10	48276600	48276700
chr13	73899800	73899900
chr7	24860600	24860700
chr11	47215400	47215500
chr5	150017600	150017700
chr22	31640100	31640200
chr2	72365700	72365800
chr10	3853500	3853600
chr8	103629100	103629200
chr7	37705900	37706000
chr3	99620200	99620300
chr12	95598200	95598300
chr1	207414400	207414500
chr4	49119100	49119200
chr4	49644500	49644600
chr17	34115700	34115800
chr22	45555800	45555900
chr18	29952400	29952500
chr9	139929400	139929500
chr16	66441000	66441100
chr12	49365100	49365200
chr1	25900000	25900100
chrX	71493600	71493700
chr9	118919000	118919100
chr1	112947000	112947100
chr20	39661000	39661100
chr12	53775400	53775500
chr21	46290600	46290700
chr4	77625200	77625300
chr10	134133400	134133500
chr11	27486200	27486300
chr10	112676400	112676500
chr12	13051700	13051800
chr1	110179300	110179400
chr21	10774700	10774800
chr20	48178900	48179000
chr17	76325600	76325700
chr10	88718900	88719000
chr1	201271800	201271900
chr21	33836000	33836100
chr9	86549600	86549700
chr9	14237900	14238000
chr8	24080700	24080800
chr7	17274200	17274300
chr5	52283200	52283300
chr5	137094500	137094600
chr3	161133900	161134000
chr2	70205700	70205800
chr15	91114500	91114600
chr14	71378200	71378300
chr11	74466100	74466200
chr10	124228500	124228600
chr1	186205900	186206000
chrX	7038900	7039000
chr7	130538600	130538700
chr15	70053200	70053300
chr13	109480900	109481000
chr12	46657400	46657500
chr10	121031200	121031300
chr6	16713000	16713100
chr14	56050300	56050400
chr11	96040300	96040400
chr8	41628500	41628600
chr1	92312100	92312200
chr7	131223300	131223400
chr6	134789900	134790000
chr5	10914000	10914100
chr13	76279200	76279300
chrX	9308600	9308700
chr8	10573600	10573700
chr6	33749100	33749200
chr3	57944900	57945000
chr3	107851300	107851400
chr22	21398300	21398400
chr11	61311500	61311600
chr1	46988600	46988700
chr1	7609500	7609600
chr10	127322500	127322600
chrX	77363200	77363300
chr10	38872500	38872600
chr4	129439200	129439300
chr20	43670400	43670500
chr1	24691900	24692000
chr2	106020400	106020500
chr2	25735900	25736000
chr2	43449500	43449600
chrX	149644900	149645000
chr3	8700100	8700200
chr10	60196000	60196100
chr5	387000	387100
chr4	49116200	49116300
chr8	122736800	122736900
chr6	30737100	30737200
chr4	49126200	49126300
chr9	5863500	5863600
chr8	50969100	50969200
chr7	37706200	37706300
chr7	22623000	22623100
chr6	45978900	45979000
chr4	154155000	154155100
chr3	133662600	133662700
chr22	40404000	40404100
chr20	4116100	4116200
chr2	37788700	37788800
chr2	25097100	25097200
chr2	159955600	159955700
chr14	62028700	62028800
chr14	101020900	101021000
chr12	15316300	15316400
chr10	5587900	5588000
chr1	59050200	59050300
chr1	185615500	185615600
chr1	16502500	16502600
chr1	109127600	109127700
chr11	12452400	12452500
chr11	63436300	63436400
chr10	38816600	38816700
chr11	33714000	33714100
chr3	45209000	45209100
chr16	33881600	33881700
chr16	87241300	87241400
chr7	21656900	21657000
chr9	137787900	137788000
chr3	149294100	149294200
chr7	102245200	102245300
chr17	41496800	41496900
chr1	225652300	225652400
chr3	194214900	194215000
chr15	50549500	50549600
chr22	23568500	23568600
chr10	42408000	42408100
chr9	118995000	118995100
chr8	10548500	10548600
chr16	33867900	33868000
chr6	6695300	6695400
chrX	7077300	7077400
chr21	33893900	33894000
chr11	57090100	57090200
chr8	38796000	38796100
chr5	52715200	52715300
chr3	44925900	44926000
chr15	71571500	71571600
chr14	56274000	56274100
chr11	66651200	66651300
chr11	14200700	14200800
chr1	151809400	151809500
chr12	127610500	127610600
chr3	141679300	141679400
chr10	112676200	112676300
chr1	150793500	150793600
chr7	151348600	151348700
chr22	39679200	39679300
chr11	102009800	102009900
chr10	42537300	42537400
chr2	9375200	9375300
chr16	24998400	24998500
chr5	153961600	153961700
chr17	27505300	27505400
chr16	80972300	80972400
chr3	183003800	183003900
chr8	50969700	50969800
chr8	30173200	30173300
chr8	125238800	125238900
chr6	64062500	64062600
chr5	54038600	54038700
chr17	38673000	38673100
chr16	4994800	4994900
chr11	59646000	59646100
chr10	114816600	114816700
chr10	105670700	105670800
chr1	230226300	230226400
chr1	204404800	204404900
chr1	172903300	172903400
chr1	175809300	175809400
chr6	36258600	36258700
chr2	85034700	85034800
chr17	76930100	76930200
chr3	30730800	30730900
chr15	90944400	90944500
chr17	20839100	20839200
chr5	71643900	71644000
chr1	23903900	23904000
chrX	134020400	134020500
chr1	8194100	8194200
chr11	34448800	34448900
chr5	60746300	60746400
chr20	34327000	34327100
chr19	3155000	3155100
chr21	33889300	33889400
chr12	54822500	54822600
chr12	15316500	15316600
chr10	42369900	42370000
chr7	105857500	105857600
chr21	36628900	36629000
chr1	198651300	198651400
chr21	35320100	35320200
chr10	42406300	42406400
chr5	122493400	122493500
chr1	151962200	151962300
chr12	26427500	26427600
chr11	57089900	57090000
chr6	6857400	6857500
chr21	30604400	30604500
chr12	46381800	46381900
chr5	59095100	59095200
chr15	33360500	33360600
chr10	92690500	92690600
chr5	29264400	29264500
chr8	37005700	37005800
chr8	13224500	13224600
chr7	155001000	155001100
chr3	123967400	123967500
chr22	44756500	44756600
chr18	74840100	74840200
chr12	105608600	105608700
chr2	36598800	36598900
chr12	52365200	52365300
chr12	46762600	46762700
chr5	39761200	39761300
chr14	59831100	59831200
chr9	33260700	33260800
chr15	93375200	93375300
chr10	114675500	114675600
chr7	151384900	151385000
chr1	39876600	39876700
chr5	33148300	33148400
chrX	46487800	46487900
chr8	22950100	22950200
chr7	29294900	29295000
chr7	116271200	116271300
chr20	46082100	46082200
chr15	41264200	41264300
chr1	115083700	115083800
chr1	33225900	33226000
chr9	91388300	91388400
chr5	1327500	1327600
chr1	68258000	68258100
chr2	91605400	91605500
chr3	111522000	111522100
chr19	32864100	32864200
chr3	196758500	196758600
chr3	170627500	170627600
chr13	73614800	73614900
chr9	14238600	14238700
chr10	85524600	85524700
chr6	47210400	47210500
chr16	83378100	83378200
chr11	63435900	63436000
chr2	90387700	90387800
chr1	202435300	202435400
chr4	49138500	49138600
chr16	56849000	56849100
chr1	172312900	172313000
chr5	72667100	72667200
chr8	74335900	74336000
chr15	99343300	99343400
chr5	149318200	149318300
chr9	100908600	100908700
chr13	44879900	44880000
chr1	23882400	23882500
chr7	17411300	17411400
chr18	43382900	43383000
chr5	39077200	39077300
chr2	46303900	46304000
chr1	205263500	205263600
chr9	136721100	136721200
chr5	118623300	118623400
chr3	53553000	53553100
chr14	81867100	81867200
chr1	98789500	98789600
chr11	8625600	8625700
chr8	37459300	37459400
chr5	148345400	148345500
chr9	95861000	95861100
chr9	35026700	35026800
chr6	106244100	106244200
chr5	163342100	163342200
chr4	154155400	154155500
chr3	169067600	169067700
chr22	31202600	31202700
chr18	29259200	29259300
chr14	21569600	21569700
chr13	99161900	99162000
chr13	109555200	109555300
chr12	96441800	96441900
chr12	20124500	20124600
chr12	16131800	16131900
chr12	125120600	125120700
chr11	19702000	19702100
chr10	132728400	132728500
chr10	127380300	127380400
chr1	228974300	228974400
chr1	116039900	116040000
chr6	140030200	140030300
chr2	67673800	67673900
chr18	12607600	12607700
chr1	24373400	24373500
chr9	16337500	16337600
chr9	130835100	130835200
chr8	18998500	18998600
chr7	158613900	158614000
chr6	134742100	134742200
chr6	112058500	112058600
chr4	24237700	24237800
chr2	27944200	27944300
chr18	45660700	45660800
chr13	76344300	76344400
chr12	75284000	75284100
chr12	10871200	10871300
chr10	71488200	71488300
chr1	49397400	49397500
chr9	101692100	101692200
chr17	78766000	78766100
chr16	86985500	86985600
chr15	41264700	41264800
chr5	171381500	171381600
chr2	87786100	87786200
chr4	49116500	49116600
chr16	68362500	68362600
chr14	62040500	62040600
chr20	52239900	52240000
chr5	171845400	171845500
chr22	35982900	35983000
chr17	27465800	27465900
chr17	1295100	1295200
chr14	62055200	62055300
chr11	7597300	7597400
chr11	2933700	2933800
chr3	111454200	111454300
chr13	43727900	43728000
chr12	26427800	26427900
chr11	35099500	35099600
chr7	107636100	107636200
chr10	116475000	116475100
chr17	62159700	62159800
chr7	151385100	151385200
chr14	34582800	34582900
chr16	14051300	14051400
chr8	27185000	27185100
chr1	153462800	153462900
chr10	76684000	76684100
chr8	22068700	22068800
chr1	206120600	206120700
chr15	58623800	58623900
chr2	112417000	112417100
chr18	4004500	4004600
chr1	175809500	175809600
chr21	17923700	17923800
chrX	24171900	24172000
chr8	80700700	80700800
chr1	200610200	200610300
chr2	26235000	26235100
chr1	109127000	109127100
chr14	103540600	103540700
chr14	75038900	75039000
chr7	24947600	24947700
chr18	32509200	32509300
chr8	29083400	29083500
chr11	12700300	12700400
chr2	91609900	91610000
chr5	112294300	112294400
chr3	45225000	45225100
chr1	208392900	208393000
chr2	92287200	92287300
chr11	75981700	75981800
chr6	14713200	14713300
chr1	198625900	198626000
chr7	28076900	28077000
chr8	46856000	46856100
chr15	80398100	80398200
chr5	78075900	78076000
chr5	149877400	149877500
chr1	224753200	224753300
chr7	106065800	106065900
chr9	130727900	130728000
chr17	76879400	76879500
chr10	105648200	105648300
chr1	55437200	55437300
chr1	23076900	23077000
chr5	60746500	60746600
chr8	120932200	120932300
chr7	107589300	107589400
chr6	80145900	80146000
chr6	111910800	111910900
chr2	136971900	136972000
chr14	68712900	68713000
chr10	92645000	92645100
chr10	89395600	89395700
chr10	14791300	14791400
chr10	111836700	111836800
chr1	99923000	99923100
chr1	49397200	49397300
chr2	91610700	91610800
chr5	32760500	32760600
chr10	38817100	38817200
chr6	107194300	107194400
chr20	52240200	52240300
chr12	12602800	12602900
chr17	20839300	20839400
chr7	57554100	57554200
chr15	67056400	67056500
chrX	71840600	71840700
chr21	10776100	10776200
chr2	37813600	37813700
chr11	72284400	72284500
chr15	63490900	63491000
chr3	172280900	172281000
chr10	114143200	114143300
chr8	62672800	62672900
chr3	15311100	15311200
chr17	19656500	19656600
chr1	201431100	201431200
chr10	99039100	99039200
chr17	37158700	37158800
chr15	68572900	68573000
chr1	202077600	202077700
chr5	159009400	159009500
chr21	39512500	39512600
chr15	76008800	76008900
chr12	70381900	70382000
chr4	184331300	184331400
chr18	7947500	7947600
chr14	55119300	55119400
chr12	7168000	7168100
chr1	44351000	44351100
chr7	55053900	55054000
chr9	131449000	131449100
chr10	39107900	39108000
chr1	32135800	32135900
chr8	22068200	22068300
chr21	35133600	35133700
chr6	2983000	2983100
chr12	115212500	115212600
chr6	64275400	64275500
chr6	64275200	64275300
chr14	93502800	93502900
chr7	54899100	54899200
chr1	8156800	8156900
chr1	159061800	159061900
chr7	73265400	73265500
chr10	42797000	42797100
chr5	122493700	122493800
chr10	112116500	112116600
chr9	114568300	114568400
chr9	110811700	110811800
chr8	66886100	66886200
chr8	66630200	66630300
chr8	26009100	26009200
chr8	103802000	103802100
chr7	80352100	80352200
chr7	54910500	54910600
chr7	43688100	43688200
chr6	86173900	86174000
chr6	6906600	6906700
chr6	45979200	45979300
chr5	172882800	172882900
chr5	169123400	169123500
chr5	167742000	167742100
chr5	142975400	142975500
chr3	186982100	186982200
chr21	28168400	28168500
chr20	49277900	49278000
chr20	44489400	44489500
chr2	42191200	42191300
chr2	31607300	31607400
chr2	1799500	1799600
chr2	113382500	113382600
chr19	33539700	33539800
chr17	62152200	62152300
chr17	59331700	59331800
chr17	39811800	39811900
chr16	86377300	86377400
chr16	69444400	69444500
chr16	28205200	28205300
chr14	93617700	93617800
chr14	34582300	34582400
chr14	100938300	100938400
chr12	90150700	90150800
chr12	130624600	130624700
chr12	125179900	125180000
chr12	109232200	109232300
chr11	85764500	85764600
chr11	19690200	19690300
chr10	12762900	12763000
chr10	126734400	126734500
chr10	104991000	104991100
chr1	21953600	21953700
chr1	21651300	21651400
chr1	172863000	172863100
chr1	16007400	16007500
chr6	7731000	7731100
chr12	11948700	11948800
chr2	43406200	43406300
chr2	46165900	46166000
chr4	49107900	49108000
chr21	40212100	40212200
chrX	13047500	13047600
chr3	42114100	42114200
chr2	90390600	90390700
chr1	244437400	244437500
chrX	46185200	46185300
chr9	16120100	16120200
chr8	29513000	29513100
chr21	45065800	45065900
chr1	244486500	244486600
chr1	230960900	230961000
chr9	34463300	34463400
chr8	42072700	42072800
chr11	61793100	61793200
chr20	46093500	46093600
chr5	44770000	44770100
chr18	43902400	43902500
chr15	71587200	71587300
chr10	42373500	42373600
chr14	104761500	104761600
chr5	39076800	39076900
chr9	97632100	97632200
chr9	86087300	86087400
chr9	33229300	33229400
chr9	129553500	129553600
chr9	110811500	110811600
chr8	29794200	29794300
chr8	26009400	26009500
chr8	122709600	122709700
chr7	99845400	99845500
chr7	99845200	99845300
chr7	130576500	130576600
chr7	130572100	130572200
chr6	6812100	6812200
chr5	37272900	37273000
chr3	5059600	5059700
chr2	42191000	42191100
chr2	243012100	243012200
chr18	7922600	7922700
chr17	62152600	62152700
chr16	74774600	74774700
chr16	15766700	15766800
chr14	52547600	52547700
chr14	103477400	103477500
chr14	101014500	101014600
chr12	79941300	79941400
chr12	66025300	66025400
chr12	52630200	52630300
chr10	73933700	73933800
chr10	12762700	12762800
chr1	201244400	201244500
chr1	16123500	16123600
chr1	145115800	145115900
chr1	98789300	98789400
[truncated: 46,887 more rows]

## Sheet: K562
Enhancer predictions in K562 cells using DELTA with H3K4me1, H3K4me2 and H3K4me3
Chromosome	Start	End
chr2	27243300	27243400
chr11	61517200	61517300
chr1	26450200	26450300
chrX	102488300	102488400
chr15	93160800	93160900
chr14	91272300	91272400
chr16	79434800	79434900
chrX	154376100	154376200
chr2	9068200	9068300
chr15	58839000	58839100
chr1	206109100	206109200
chr2	168802000	168802100
chr12	114371200	114371300
chr1	156928200	156928300
chr7	2757100	2757200
chr3	150445700	150445800
chr15	66972100	66972200
chr3	155053200	155053300
chr3	45010100	45010200
chr9	110856600	110856700
chr16	24998300	24998400
chr1	149908900	149909000
chr2	43421700	43421800
chr5	81581400	81581500
chr14	23749500	23749600
chr20	32007200	32007300
chr5	34700000	34700100
chr20	32297700	32297800
chr10	134369000	134369100
chr10	82531600	82531700
chrX	53401300	53401400
chr6	51017900	51018000
chr7	30185900	30186000
chr11	12875500	12875600
chr20	37295200	37295300
chr17	25856300	25856400
chr4	6753200	6753300
chr16	87422000	87422100
chr19	18061600	18061700
chr1	61479000	61479100
chr6	161676000	161676100
chr8	125908900	125909000
chr11	19463900	19464000
chr11	9010400	9010500
chr22	44365600	44365700
chr15	96817100	96817200
chr11	58544400	58544500
chr9	35924100	35924200
chr15	29149600	29149700
chr1	192946600	192946700
chr13	97910100	97910200
chrX	48819000	48819100
chr20	23117600	23117700
chr17	45944500	45944600
chr17	32258500	32258600
chr1	224691200	224691300
chr12	114087300	114087400
chr1	95550900	95551000
chr5	10734300	10734400
chr9	137230900	137231000
chr16	79903800	79903900
chr1	234680300	234680400
chr13	42833800	42833900
chr11	118789200	118789300
chr16	24998100	24998200
chr1	228701000	228701100
chr9	128235300	128235400
chr8	124179800	124179900
chr7	2340500	2340600
chr3	38028500	38028600
chr2	38841200	38841300
chr17	76312100	76312200
chr11	125423000	125423100
chr6	6891000	6891100
chr17	77469600	77469700
chr3	45104100	45104200
chr8	105629900	105630000
chr16	155100	155200
chr1	201536300	201536400
chr17	80248200	80248300
chr4	109035800	109035900
chr17	40851300	40851400
chr10	82532200	82532300
chr10	15356000	15356100
chr6	31947000	31947100
chr15	50552400	50552500
chr8	129189200	129189300
chr5	128418600	128418700
chr8	26248600	26248700
chr2	127431700	127431800
chr10	22422900	22423000
chr20	31126300	31126400
chr20	23117800	23117900
chr17	63169700	63169800
chr1	27070500	27070600
chr10	35680400	35680500
chr6	43670500	43670600
chr2	220526300	220526400
chr17	11812000	11812100
chr14	61570600	61570700
chr1	207799800	207799900
chr1	120809600	120809700
chr3	10020800	10020900
chr9	128235500	128235600
chr17	62982000	62982100
chr17	38269600	38269700
chr2	85641000	85641100
chrX	155231300	155231400
chr5	171571400	171571500
chr6	139769200	139769300
chr5	34588000	34588100
chr9	71802400	71802500
chr15	98620100	98620200
chr7	95865600	95865700
chr3	37011200	37011300
chr3	171678600	171678700
chr2	87842100	87842200
chr16	163600	163700
chr11	111782000	111782100
chrX	48799500	48799600
chr9	90328700	90328800
chr2	64876700	64876800
chr17	25788600	25788700
chr15	69276500	69276600
chr14	74208400	74208500
chr11	119209200	119209300
chr1	100065400	100065500
chr6	125628500	125628600
chr2	48492600	48492700
chr2	220526500	220526600
chr1	153670600	153670700
chr10	97291800	97291900
chr8	128962000	128962100
chr2	220391100	220391200
chr1	8182700	8182800
chr15	67095600	67095700
chr6	16031400	16031500
chr9	100723200	100723300
chr7	30954900	30955000
chr6	2783900	2784000
chr20	4173100	4173200
chr20	61062600	61062700
chr11	64638400	64638500
chr1	201987500	201987600
chr6	47210200	47210300
chr3	155052900	155053000
chr16	24998600	24998700
chr11	2800100	2800200
chr8	98227100	98227200
chr5	159688700	159688800
chr22	38029900	38030000
chr18	3659700	3659800
chr17	42984600	42984700
chr13	52573200	52573300
chr6	16215400	16215500
chr18	19690400	19690500
chr8	145917300	145917400
chr1	65743500	65743600
chr6	134022900	134023000
chr15	83518500	83518600
chr8	38656100	38656200
chr15	89182200	89182300
chr2	26578600	26578700
chr19	961100	961200
chr12	114371000	114371100
chr2	38841000	38841100
chr4	144269400	144269500
chr17	42173600	42173700
chr16	20693400	20693500
chr9	94659600	94659700
chr8	125663500	125663600
chr5	131651400	131651500
chr1	92198200	92198300
chr1	241859900	241860000
chr1	143942500	143942600
chr7	86769500	86769600
chr20	51947800	51947900
chr17	76732600	76732700
chr6	3160700	3160800
chr4	87975800	87975900
chr12	3108400	3108500
chr1	182269200	182269300
chr10	73395300	73395400
chr1	206748500	206748600
chr9	133921900	133922000
chr4	68389000	68389100
chr2	68878500	68878600
chr2	39739100	39739200
chr4	144921800	144921900
chr12	14411000	14411100
chr1	202523000	202523100
chr6	119948900	119949000
chr3	194898800	194898900
chr11	78089400	78089500
chr9	126122700	126122800
chr19	46377200	46377300
chr15	95713900	95714000
chr10	135092200	135092300
chr20	48406900	48407000
chr17	80844400	80844500
chr19	32864800	32864900
chr12	124907800	124907900
chr11	20002500	20002600
chr6	161796300	161796400
chr21	37451300	37451400
chr1	110955900	110956000
chr19	40774300	40774400
chr14	91272800	91272900
chr10	29100000	29100100
chr1	151284300	151284400
chr1	234719700	234719800
chr20	31169000	31169100
chr3	33947000	33947100
chr2	236369400	236369500
chr6	14711600	14711700
chr1	25563600	25563700
chr8	41670200	41670300
chr1	149908500	149908600
chr20	51948100	51948200
chr12	26427300	26427400
chr10	63539900	63540000
chr1	235012100	235012200
chr1	161551600	161551700
chr4	159963400	159963500
chr2	68348800	68348900
chr11	20101700	20101800
chr19	19555700	19555800
chr8	106420700	106420800
chr1	184737800	184737900
chr17	73083800	73083900
chr20	36787400	36787500
chr1	12533100	12533200
chr4	87976000	87976100
chr2	84178600	84178700
chr1	92057400	92057500
chr1	40358500	40358600
chr17	11812200	11812300
chr6	4911300	4911400
chr6	90928400	90928500
chr5	60116800	60116900
chr5	173280400	173280500
chr3	186606500	186606600
chr11	97835200	97835300
chr9	114857500	114857600
chr1	207991600	207991700
chr2	238611300	238611400
chr12	47666300	47666400
chr6	138226000	138226100
chr17	38225400	38225500
chr14	35836900	35837000
chr11	86642900	86643000
chr1	109076500	109076600
chr12	51640500	51640600
chr2	74198600	74198700
chr19	40774700	40774800
chr6	135513300	135513400
chr7	102760200	102760300
chr2	112222100	112222200
chr12	133070700	133070800
chr6	137491600	137491700
chr17	26314000	26314100
chr14	24725400	24725500
chrX	47423300	47423400
chr7	2757400	2757500
chr3	141071800	141071900
chr22	32022000	32022100
chr11	20389100	20389200
chr5	173193700	173193800
chr11	126216200	126216300
chr16	81538700	81538800
chrX	11426600	11426700
chr8	10635000	10635100
chr17	76134200	76134300
chr13	97912400	97912500
chr10	49689500	49689600
chr1	161551200	161551300
chrX	11386400	11386500
chrX	11479500	11479600
chr5	148831800	148831900
chr16	29020700	29020800
chr10	126406900	126407000
chr2	27304200	27304300
chr12	53056200	53056300
chr3	182433900	182434000
chr9	132625400	132625500
chr3	44510300	44510400
chr12	71630200	71630300
chr13	97912600	97912700
chr10	82263900	82264000
chr12	104904300	104904400
chr11	95276200	95276300
chr15	36720600	36720700
chr7	650600	650700
chr15	63504500	63504600
chr8	129189500	129189600
chr3	184065600	184065700
chr9	35109400	35109500
chr20	40343900	40344000
chr19	1633200	1633300
chr20	51779000	51779100
chr2	26578400	26578500
chr10	62738500	62738600
chr8	41891400	41891500
chr6	14777600	14777700
chr1	233771900	233772000
chr1	244514200	244514300
chr6	34494800	34494900
chr20	48909300	48909400
chr18	2994700	2994800
chr19	38903800	38903900
chr12	71039800	71039900
chr20	40325000	40325100
chr6	15400700	15400800
chrX	40007800	40007900
chr19	55553300	55553400
chr16	32194900	32195000
chr11	86643100	86643200
chr22	28122800	28122900
chr17	48286600	48286700
chr6	3393300	3393400
chr21	35320200	35320300
chr20	49520200	49520300
chr20	48629700	48629800
chr1	202913700	202913800
chr16	79435000	79435100
chr6	134023100	134023200
chr5	149319500	149319600
chr14	69247800	69247900
chr3	170496200	170496300
chr15	63343500	63343600
chr8	27221400	27221500
chr6	43894400	43894500
chr6	16031600	16031700
chr6	136724300	136724400
chr11	12171500	12171600
chr1	114620900	114621000
chr20	55985200	55985300
chr11	124944900	124945000
chr1	211786900	211787000
chr8	56831800	56831900
chr3	170448100	170448200
chr8	128929900	128930000
chr5	134469800	134469900
chr3	5470700	5470800
chr2	217973300	217973400
chr3	170496400	170496500
chr2	169653500	169653600
chr10	134498600	134498700
chr9	4862800	4862900
chr2	10473000	10473100
chr1	231201300	231201400
chr11	44355100	44355200
chr17	25818700	25818800
chr1	237077500	237077600
chr1	156474900	156475000
chr16	31891900	31892000
chr1	11943000	11943100
chr9	135879600	135879700
chr22	50557300	50557400
chr19	3374900	3375000
chr17	38227300	38227400
chr11	85854800	85854900
chr17	78231200	78231300
chr11	85887500	85887600
chr22	50557500	50557600
chr1	28593200	28593300
chr8	105677900	105678000
chr3	45146000	45146100
chrX	11428200	11428300
chr7	20259700	20259800
chr9	94662400	94662500
chr19	12655300	12655400
chr8	103613000	103613100
chr6	15400500	15400600
chr1	22231600	22231700
chr6	13354800	13354900
chr8	125908700	125908800
chr11	111782300	111782400
chr2	158643500	158643600
chr1	230281800	230281900
chr8	126346900	126347000
chr10	5936900	5937000
chr7	99797600	99797700
chr6	38764300	38764400
chr9	111896100	111896200
chr6	20417800	20417900
chr5	180209100	180209200
chr4	140075800	140075900
chr6	15622200	15622300
chr2	12081500	12081600
chr9	37197300	37197400
chr21	37802400	37802500
chr12	57325400	57325500
chr17	44178700	44178800
chr16	56296700	56296800
chr5	150395900	150396000
chr6	126276000	126276100
chr3	129180800	129180900
chr13	114894500	114894600
chr12	131925300	131925400
chr2	86224100	86224200
chr1	26397000	26397100
chr20	51778800	51778900
chr8	56670000	56670100
chr4	10327700	10327800
chr21	40170200	40170300
chr2	113570900	113571000
chr15	78030100	78030200
chr17	78229000	78229100
chr8	23079200	23079300
chr19	49394800	49394900
chr16	85424300	85424400
chr6	151362000	151362100
chr3	39189600	39189700
chr14	23615800	23615900
chr11	62230200	62230300
chr11	33966500	33966600
chr1	54822100	54822200
chrX	153946500	153946600
chr5	142587800	142587900
chr15	29156600	29156700
chr3	45179400	45179500
chr1	12538300	12538400
chr8	42749700	42749800
chr11	44291700	44291800
chr6	147481400	147481500
chr16	3438700	3438800
chr19	41307800	41307900
chr8	41670400	41670500
chr11	5255900	5256000
chr20	51797200	51797300
chr16	67275100	67275200
chr10	120242900	120243000
chr2	220366400	220366500
chr2	86223900	86224000
chr17	71224200	71224300
chr12	76508400	76508500
chr10	52337600	52337700
chr19	40922900	40923000
chr20	31269200	31269300
chr9	138360700	138360800
chr2	217745200	217745300
chr2	183897300	183897400
chr10	94732200	94732300
chr6	91168100	91168200
chr7	138729300	138729400
chr6	20458700	20458800
chr11	66703100	66703200
chr10	75781100	75781200
chr10	81948200	81948300
chr15	85494400	85494500
chr11	78061700	78061800
chr12	112554200	112554300
chr2	70363400	70363500
chr21	38232600	38232700
chr8	91592400	91592500
chr7	5497600	5497700
chr16	16116700	16116800
chr15	40373900	40374000
chr1	19796000	19796100
chr6	7144000	7144100
chr8	103613200	103613300
chr1	161131500	161131600
chrX	11441400	11441500
chr5	139040700	139040800
chr3	182433700	182433800
chr20	39678900	39679000
chr2	152673000	152673100
chr2	112222500	112222600
chr10	22422700	22422800
chr1	65697400	65697500
chr5	126312700	126312800
chr11	75245700	75245800
chr11	64638100	64638200
chr1	241859700	241859800
chr9	71362200	71362300
chr9	98225000	98225100
chr17	33390500	33390600
chr1	111433400	111433500
chr9	111896400	111896500
chr15	55531500	55531600
chr11	44552200	44552300
chr1	231182300	231182400
chr1	155952600	155952700
chr3	45593100	45593200
chr16	16082400	16082500
chr6	47102200	47102300
chr19	1840800	1840900
chr15	65843000	65843100
chr1	179016300	179016400
chr15	89618000	89618100
chr6	37465200	37465300
chr12	57026300	57026400
chr1	159046900	159047000
chr16	58155000	58155100
chr1	160635700	160635800
chr11	33966700	33966800
chr6	34292600	34292700
chr9	123529000	123529100
chr15	40373700	40373800
chr8	125640400	125640500
chr17	42365900	42366000
chr11	13127000	13127100
chr9	4855300	4855400
chr3	195531400	195531500
chr17	38227600	38227700
chr3	119514400	119514500
chr11	86649600	86649700
chr10	80911700	80911800
chr5	79543200	79543300
chr20	56826800	56826900
chr8	96079900	96080000
chr1	202522800	202522900
chr17	31239100	31239200
chrX	11426200	11426300
chr1	120753500	120753600
chr10	112261200	112261300
chr1	61545600	61545700
chr15	85493800	85493900
chr16	19733700	19733800
chr1	227936500	227936600
chr9	131017000	131017100
chr7	133894700	133894800
chr11	67777400	67777500
chr22	28066900	28067000
chr4	56252700	56252800
chr20	37081900	37082000
chr15	43806500	43806600
chr2	113441700	113441800
chr11	10679400	10679500
chr1	68201700	68201800
chr8	96238900	96239000
chr11	76411700	76411800
chr7	30801100	30801200
chr14	100907000	100907100
chr6	157939600	157939700
chr1	201547600	201547700
chr9	132239600	132239700
chr1	52088000	52088100
chr6	44044500	44044600
chr1	202522600	202522700
chr12	117357300	117357400
chr11	85845800	85845900
chrX	129093400	129093500
chr10	48402500	48402600
chr4	40196200	40196300
chr11	86651000	86651100
chr11	134103800	134103900
chr8	22758500	22758600
chr1	16499400	16499500
chr17	42365700	42365800
chr20	39676600	39676700
chr2	27286200	27286300
chr10	92863600	92863700
chr6	3209500	3209600
chr2	127822500	127822600
chr19	41381500	41381600
chr5	1200200	1200300
chr17	27467500	27467600
chr16	31146900	31147000
chr1	246378200	246378300
chr8	41891800	41891900
chr4	56253000	56253100
chr2	231773100	231773200
chr14	65308300	65308400
chr10	72427500	72427600
chr1	231201500	231201600
chr6	14734900	14735000
chr4	144927900	144928000
chr4	139592700	139592800
chr20	39676800	39676900
chr17	39705600	39705700
chr20	52682400	52682500
chr7	25535200	25535300
chr5	150395500	150395600
chr5	173282900	173283000
chr5	153753600	153753700
chr3	15347400	15347500
chr1	45103600	45103700
chr7	50602400	50602500
chr6	31946800	31946900
chr15	91192300	91192400
chr7	10774600	10774700
chr11	118789600	118789700
chr20	37560700	37560800
chr12	124482800	124482900
chr1	161633600	161633700
chr1	161551800	161551900
chr14	70163600	70163700
chr9	73100400	73100500
chr22	31005000	31005100
chr11	33745000	33745100
chr1	1713700	1713800
chr11	114167600	114167700
chr5	180535000	180535100
chr17	48739200	48739300
chr4	185765700	185765800
chr3	195530000	195530100
chr17	38478400	38478500
chr4	109948100	109948200
chr20	32297900	32298000
chr2	99124800	99124900
chr19	35800800	35800900
chr12	108516500	108516600
chr17	43306500	43306600
chr9	100723600	100723700
chr6	30737500	30737600
chr18	9825700	9825800
chr6	15266600	15266700
chr11	95889000	95889100
chr11	95275900	95276000
chr8	22085200	22085300
chr5	159624800	159624900
chr6	53176400	53176500
chr12	116603000	116603100
chr10	92863400	92863500
chr10	5939800	5939900
chr9	90425500	90425600
chr12	108731400	108731500
chr6	147769400	147769500
chr12	50067600	50067700
chr12	127392700	127392800
chr7	76002700	76002800
chr11	43974100	43974200
chr5	71462400	71462500
chr14	89631500	89631600
chr1	156075800	156075900
chr9	139680000	139680100
chr4	145049900	145050000
chr3	12920400	12920500
chr10	3848400	3848500
chr14	55569900	55570000
chr14	50467000	50467100
chr20	1168500	1168600
chr11	9587700	9587800
chr17	53893800	53893900
chr1	59349500	59349600
chr16	89070500	89070600
chr8	144376100	144376200
chr19	6065800	6065900
chr19	39847300	39847400
chr11	82502300	82502400
chr7	99291300	99291400
chr19	49371000	49371100
chr19	41829600	41829700
chr14	67886000	67886100
chr8	8203900	8204000
chr4	144809100	144809200
chr13	111159500	111159600
chr14	101237500	101237600
chr11	60932000	60932100
chr16	81668600	81668700
chr11	3887400	3887500
chr2	46567400	46567500
chr12	109115900	109116000
chr1	12589000	12589100
chr5	150480200	150480300
chr3	143001900	143002000
chr11	61609200	61609300
chr17	46013100	46013200
chr1	32593600	32593700
chr9	114857200	114857300
chr3	13692200	13692300
chr5	145234300	145234400
chr1	204641700	204641800
chr5	71893600	71893700
chr3	129132700	129132800
chr12	131315200	131315300
chr21	36920500	36920600
chr5	172216300	172216400
chr6	119633000	119633100
chr3	128214900	128215000
chr8	125855100	125855200
chr5	123991600	123991700
chr11	3889000	3889100
chr10	82531900	82532000
chr19	44281700	44281800
chr8	131355400	131355500
chr19	49284500	49284600
chr1	208393500	208393600
chr12	49484300	49484400
chr9	94659200	94659300
chr11	44552400	44552500
chr8	11208500	11208600
chr7	98927900	98928000
chr8	55066300	55066400
chr16	85415700	85415800
chr1	15954500	15954600
chr21	46289900	46290000
chr11	85908500	85908600
chr14	103780900	103781000
chr8	12973400	12973500
chr1	167604300	167604400
chr17	76134400	76134500
chr2	32037300	32037400
chr3	193374200	193374300
chr17	48286400	48286500
chr1	184000600	184000700
chr16	56296500	56296600
chr7	127623800	127623900
chr2	30372600	30372700
chr17	46013700	46013800
chr11	75270300	75270400
chr6	26756600	26756700
chr4	82342300	82342400
chr2	97594300	97594400
chr1	90006800	90006900
chr16	24850200	24850300
chr22	47150100	47150200
chr3	50638600	50638700
chr11	2326400	2326500
chr5	53621600	53621700
chr2	70363200	70363300
chr3	152769700	152769800
chr19	41829300	41829400
chr19	1203600	1203700
chr22	18403200	18403300
chr6	108312400	108312500
chr4	82342600	82342700
chr1	40177500	40177600
chr10	17467900	17468000
chr12	54383000	54383100
chr6	28188600	28188700
chr1	92178500	92178600
chr17	38501500	38501600
chr10	24858300	24858400
chr7	22722000	22722100
chr11	78026100	78026200
chr1	26188200	26188300
chrX	48643000	48643100
chr1	150481100	150481200
chr6	168260200	168260300
chr4	38607300	38607400
chr16	9692400	9692500
chr16	30392900	30393000
chr2	65610600	65610700
chr16	374500	374600
chr7	22707200	22707300
chr16	58010600	58010700
chr6	157882800	157882900
chr18	3526700	3526800
chr2	112165700	112165800
chr6	36089100	36089200
chr20	34673900	34674000
chr1	21945900	21946000
chr1	145413500	145413600
chr5	150594000	150594100
chr3	171242100	171242200
chr20	48294500	48294600
chr8	131355700	131355800
chr12	54787100	54787200
chr3	12702300	12702400
chr2	55183000	55183100
chr22	47331100	47331200
chr1	156095800	156095900
chr1	223406900	223407000
chr2	46544100	46544200
chr6	134281600	134281700
chr1	27013600	27013700
chrX	106917800	106917900
chr6	15556400	15556500
chr16	58010400	58010500
chr21	38232800	38232900
chr1	45732100	45732200
chr18	20046300	20046400
chr14	100534900	100535000
chr14	73928700	73928800
chr7	92676300	92676400
chr1	27070700	27070800
chr2	103038700	103038800
chr12	109083300	109083400
chr10	75771500	75771600
chr7	76009300	76009400
chr15	101991900	101992000
chr14	50468000	50468100
chr11	65695900	65696000
chr17	28049400	28049500
chr11	57089800	57089900
chr19	907400	907500
chr12	57382000	57382100
chr19	9900300	9900400
chr22	39869100	39869200
chr6	119662700	119662800
chr12	109085500	109085600
chr10	11645500	11645600
chr19	42703900	42704000
chr6	3651400	3651500
chr3	171146100	171146200
chr9	140388300	140388400
chr8	86971900	86972000
chr6	106573700	106573800
chr1	53648900	53649000
chr9	134206300	134206400
chr5	118676200	118676300
chr12	70017800	70017900
chr10	13313600	13313700
chr21	15906900	15907000
chr14	70163800	70163900
chr1	11902200	11902300
chr6	14477300	14477400
chr20	36007700	36007800
chr9	131016800	131016900
chr1	234680700	234680800
chr11	58544700	58544800
chr17	25667200	25667300
chr16	16082700	16082800
chr4	185307500	185307600
chrX	155231700	155231800
chr8	130706000	130706100
chr3	128133000	128133100
chr2	220366100	220366200
chr2	109231300	109231400
chr1	212967300	212967400
chr17	40671200	40671300
chr17	81031500	81031600
chrX	129093100	129093200
chr7	24947800	24947900
chr6	40106600	40106700
chr11	33745300	33745400
chr17	53809100	53809200
chr6	126276300	126276400
chr11	61637300	61637400
chr12	49483900	49484000
chr1	61858600	61858700
chr6	136547900	136548000
chr6	80314300	80314400
chr12	31876400	31876500
chr3	45638300	45638400
chr2	9117400	9117500
chr6	108311900	108312000
chr19	9900600	9900700
chr11	63513800	63513900
chr11	460600	460700
chr17	42215700	42215800
chr8	144302100	144302200
chr11	15990600	15990700
chr16	89631900	89632000
chr1	17193800	17193900
chr10	112534100	112534200
chr10	52318500	52318600
chr1	15954300	15954400
chr6	119458700	119458800
chr6	17972400	17972500
chr8	125860600	125860700
chr7	116590100	116590200
chr6	168259800	168259900
chr3	195530300	195530400
chr3	193406200	193406300
chr2	109231600	109231700
chr19	50876600	50876700
chr12	54787400	54787500
chr10	4909000	4909100
chr5	121449100	121449200
chr17	32232500	32232600
chr5	207400	207500
chr3	156499900	156500000
chr17	62291700	62291800
chr11	9010200	9010300
chr6	15622000	15622100
chr2	96823700	96823800
chr12	125369600	125369700
chr10	52318200	52318300
chr3	124339700	124339800
chr8	130700100	130700200
chr11	75132200	75132300
chr16	85470800	85470900
chr1	156475100	156475200
chr2	145268200	145268300
chr10	126803100	126803200
chr8	26499100	26499200
chr2	103037000	103037100
chr19	44288800	44288900
chr12	54781800	54781900
chr10	15493500	15493600
chr10	103335800	103335900
chr16	21272700	21272800
chr6	15266900	15267000
chr5	153753400	153753500
chr20	48293100	48293200
chr2	158038800	158038900
chr17	75159400	75159500
chr15	101708300	101708400
chr18	12306700	12306800
chr12	131848400	131848500
chr5	126307500	126307600
chr19	40778900	40779000
chr4	1037600	1037700
chr16	75108900	75109000
chr6	7975500	7975600
chr5	141468700	141468800
chr11	108422800	108422900
chr6	7115500	7115600
chr2	55365500	55365600
chr10	74004800	74004900
chr17	25929800	25929900
chr8	101428500	101428600
chr5	148700600	148700700
chr2	85727300	85727400
chr1	161631500	161631600
chr11	34624900	34625000
chr1	14762000	14762100
chr8	99395100	99395200
chr3	186740100	186740200
chr19	50279400	50279500
chr8	100783200	100783300
chr4	2391600	2391700
chr3	11330500	11330600
chr19	13180400	13180500
chr9	114857700	114857800
chr11	108090200	108090300
chr6	44032400	44032500
chr1	235004900	235005000
chr9	130764200	130764300
chr5	36740000	36740100
chr6	15107400	15107500
chr1	117116300	117116400
chr1	11709400	11709500
chr3	33014300	33014400
chr12	108513300	108513400
chr5	10725400	10725500
chr6	40106800	40106900
chr2	171219600	171219700
chr10	7070500	7070600
chr18	9811600	9811700
chr6	34293000	34293100
chr11	10765500	10765600
chr1	149747500	149747600
chr11	2802800	2802900
chr19	960700	960800
chr5	96078300	96078400
chr3	184460300	184460400
chr6	157176100	157176200
chr5	39194700	39194800
chr20	43966100	43966200
chr1	27895000	27895100
chr2	112173900	112174000
chr8	8939700	8939800
chr20	42167300	42167400
chr1	230312500	230312600
chr6	139970000	139970100
chr7	107720900	107721000
chr19	1203800	1203900
chr5	123965000	123965100
chr5	75776200	75776300
chr20	57586600	57586700
chr19	110600	110700
chr6	139818600	139818700
chr12	117480300	117480400
chr12	57325700	57325800
chr7	157191200	157191300
chr17	55444400	55444500
chr2	178107300	178107400
chr11	102255700	102255800
chr10	62738900	62739000
chr10	3137600	3137700
chr8	145049100	145049200
chr22	23271200	23271300
chr2	64997800	64997900
chr2	46567200	46567300
chr16	9171600	9171700
chr15	40398800	40398900
chr11	43974300	43974400
chr11	12204500	12204600
chr10	126738000	126738100
chr1	68166600	68166700
chr1	32396900	32397000
chr1	87457700	87457800
chr6	41546500	41546600
chr5	112383400	112383500
chr1	223895100	223895200
chr1	19786400	19786500
chr1	35309300	35309400
chr20	39679600	39679700
chr7	76002400	76002500
chr11	3882400	3882500
chr1	246305700	246305800
chr9	130391400	130391500
chr5	134607800	134607900
chr17	62294000	62294100
chr3	5053500	5053600
chr2	74276300	74276400
chr3	197754700	197754800
chr5	71857200	71857300
chr19	6065600	6065700
chr12	104992800	104992900
chr1	231120800	231120900
chr11	5255700	5255800
chr20	51797000	51797100
chr6	15907800	15907900
chr3	186740300	186740400
chr20	48292900	48293000
chr20	33708600	33708700
chr19	41030100	41030200
chr16	85653800	85653900
chr16	84634100	84634200
chr15	81460300	81460400
chr14	70168700	70168800
chr12	54782000	54782100
chr1	59349700	59349800
chr1	44501800	44501900
chr11	86643400	86643500
chr16	75047200	75047300
chr15	98620300	98620400
chr2	38840700	38840800
chr4	109281800	109281900
chr1	206109400	206109500
chr11	126216800	126216900
chr3	128132200	128132300
chr2	127402800	127402900
chr5	139069400	139069500
chr16	46782600	46782700
chr6	130026200	130026300
chr4	2404100	2404200
chr1	246378500	246378600
chr17	47049900	47050000
chr12	110498100	110498200
chr20	47903000	47903100
chr2	220526700	220526800
chr4	145050200	145050300
chr4	144809500	144809600
chr6	125628800	125628900
chr12	54382800	54382900
chr11	118789800	118789900
chr10	63540400	63540500
chr9	69072800	69072900
chr9	4862500	4862600
chr14	73928300	73928400
chr6	130005400	130005500
chr7	107720700	107720800
chr6	160522900	160523000
chr11	3190600	3190700
chr3	128132000	128132100
chr3	12702700	12702800
chr2	175498800	175498900
chr17	43410500	43410600
chr11	125422500	125422600
chr10	5508300	5508400
chr1	114620700	114620800
chr20	36755500	36755600
chrX	11441600	11441700
chr10	29111800	29111900
chr2	171221800	171221900
chr6	15401000	15401100
chr16	89450000	89450100
chr10	79596300	79596400
chr2	87884000	87884100
chr10	35701800	35701900
chr1	162366900	162367000
chr1	61636600	61636700
chr6	13989700	13989800
chr19	44287300	44287400
chr2	97594600	97594700
chr17	64464400	64464500
chr5	173312800	173312900
chr3	44278100	44278200
chr17	31239500	31239600
chr3	107844100	107844200
chr9	127275100	127275200
chr8	22085400	22085500
chr7	103451100	103451200
chr2	65521800	65521900
chr11	69957500	69957600
chr21	38827800	38827900
chr5	153582500	153582600
chr17	78865500	78865600
chr16	30789900	30790000
chr16	14401500	14401600
chr1	10105800	10105900
chr5	142602300	142602400
chr17	25819000	25819100
chr20	50109300	50109400
chr11	59625400	59625500
chr11	119209000	119209100
chr8	6603800	6603900
chr9	94663700	94663800
chr9	131903100	131903200
chr2	238873900	238874000
chr11	2323500	2323600
chr11	118212800	118212900
chr16	87887600	87887700
chr7	129520100	129520200
chr6	150049700	150049800
chr3	15347100	15347200
chr9	90425300	90425400
chr11	63639600	63639700
chr10	106089300	106089400
chr20	1168100	1168200
chr15	91384600	91384700
chr1	12278500	12278600
chr12	49484100	49484200
chr17	31802300	31802400
chr8	91239200	91239300
chr16	66934000	66934100
chr12	123371600	123371700
chr19	556300	556400
chr1	206825600	206825700
chr10	73408800	73408900
chr6	139795200	139795300
chr7	22707400	22707500
chr7	128452700	128452800
chr11	85862500	85862600
chr11	61110000	61110100
chr11	57163400	57163500
chr7	100743500	100743600
chr1	55662900	55663000
chr2	8666500	8666600
chr19	10561900	10562000
chr18	60118200	60118300
chr15	66923300	66923400
chr11	69216800	69216900
chr8	142032000	142032100
chr1	207205500	207205600
chr12	50641600	50641700
chrX	153946800	153946900
chrX	11428000	11428100
chr5	134528500	134528600
chr10	25349500	25349600
chr1	29483700	29483800
chr1	228677700	228677800
chr10	63522100	63522200
chr2	46543600	46543700
chr9	138843900	138844000
chr5	81653200	81653300
chr6	50926800	50926900
chr11	72894300	72894400
chr1	118187700	118187800
chr10	97291500	97291600
chr3	4575400	4575500
chr3	185191400	185191500
chr1	113753400	113753500
chr6	20418200	20418300
chr18	21108800	21108900
chr1	157337300	157337400
chr3	33953500	33953600
chr10	102131200	102131300
chr17	33390700	33390800
chr1	116958500	116958600
chr5	74863000	74863100
chr1	114456600	114456700
chr3	171189000	171189100
chr19	48016300	48016400
chr8	131012000	131012100
chr3	33946800	33946900
chr19	50279200	50279300
chr11	69957800	69957900
chr7	2340800	2340900
chr2	112191300	112191400
chr6	144129200	144129300
chr11	118213000	118213100
chr1	8578000	8578100
chr1	27155200	27155300
chr10	6013200	6013300
chr1	27110600	27110700
chr7	100144800	100144900
chr16	88528100	88528200
chr1	61650000	61650100
chr1	35311000	35311100
chr17	76353200	76353300
chr14	74223200	74223300
chr1	183957800	183957900
chr7	35043900	35044000
chr9	101820400	101820500
chr8	96080100	96080200
chr7	133886400	133886500
chr6	341500	341600
chr5	207600	207700
chr4	2392000	2392100
chr4	185334700	185334800
chr3	196715400	196715500
chr2	64869000	64869100
chr2	113444300	113444400
chr19	51104900	51105000
chr18	32630700	32630800
chr17	78430900	78431000
chr13	97912800	97912900
chr1	39583200	39583300
chr1	39581300	39581400
chr18	2303000	2303100
chr5	172751400	172751500
chr19	13180600	13180700
chr17	72864800	72864900
chr17	38465300	38465400
chr15	58471700	58471800
chr1	156089500	156089600
chr7	76025400	76025500
chr5	118666200	118666300
chr5	67730100	67730200
chr12	48222800	48222900
chr6	119636300	119636400
chr12	108516900	108517000
chr7	116611900	116612000
chr3	197320100	197320200
chr17	79613700	79613800
chr7	76025200	76025300
chr4	170548200	170548300
chr18	9926000	9926100
chr16	616900	617000
chr12	33741200	33741300
chr10	15493300	15493400
chr1	92178300	92178400
chr9	4855600	4855700
chr8	101912700	101912800
chr11	66469300	66469400
chr5	159688200	159688300
chr7	47267500	47267600
chr2	112193300	112193400
chr2	112123900	112124000
chr7	127005800	127005900
chr19	50864600	50864700
chr11	59625200	59625300
chr19	41370100	41370200
chr8	41461800	41461900
chr7	24947600	24947700
chr1	16276000	16276100
chr16	87755500	87755600
chr17	40175700	40175800
chr12	133070900	133071000
chr14	101338100	101338200
chr15	40803800	40803900
chr11	65184100	65184200
chr15	58403600	58403700
chr18	20248100	20248200
chr8	130571200	130571300
chr6	136724100	136724200
chr1	65743200	65743300
chr12	54700800	54700900
chr10	30783000	30783100
chr6	42060000	42060100
chr6	3338500	3338600
chr6	144127700	144127800
chr17	80248500	80248600
chr17	28672200	28672300
chr1	46886600	46886700
chr1	161169300	161169400
chr17	25801100	25801200
chr17	55063100	55063200
chr10	72435900	72436000
chr6	37151100	37151200
chr20	36971700	36971800
chr14	70092700	70092800
chr7	32702500	32702600
chr2	55366000	55366100
chr19	54710000	54710100
chr19	35493700	35493800
chr16	23851100	23851200
chr15	67383600	67383700
chr12	70051900	70052000
chr1	67223600	67223700
chr1	207204700	207204800
chr11	69796600	69796700
chr10	51594300	51594400
chr10	11644800	11644900
chr19	51105200	51105300
chr16	85635400	85635500
chr11	3887000	3887100
chr10	80798800	80798900
chr7	127479000	127479100
chr6	160409700	160409800
chr12	104992500	104992600
chr1	21935000	21935100
chr14	23749300	23749400
chr3	177062700	177062800
chr1	206837200	206837300
chr8	130700300	130700400
chr21	15907200	15907300
chr10	126154000	126154100
chr1	31239400	31239500
chr10	45906000	45906100
chr16	88527800	88527900
chr20	46021000	46021100
chr2	112206700	112206800
chr17	76311700	76311800
chr12	46614100	46614200
chr11	63999800	63999900
chr1	65935100	65935200
chr3	141524100	141524200
chr9	100702300	100702400
chr7	45178400	45178500
chr21	31029500	31029600
chr11	85885900	85886000
chr7	100400000	100400100
chr7	20259400	20259500
chr11	85859200	85859300
chr8	125860400	125860500
chr19	51323800	51323900
chr8	11208000	11208100
chr1	25876200	25876300
chr8	96235700	96235800
chr7	149458200	149458300
chr6	52255000	52255100
chr4	6734500	6734600
chr19	18268000	18268100
chr17	6902400	6902500
chr17	44156100	44156200
chr1	61607000	61607100
chr19	11675100	11675200
chr2	64869200	64869300
chr11	327000	327100
chr7	99431200	99431300
chr10	75771300	75771400
chr16	87421500	87421600
chr6	14777300	14777400
chr14	23749800	23749900
chr4	5039300	5039400
chr4	185268800	185268900
chr19	39154900	39155000
chr10	111981900	111982000
chr6	2962900	2963000
chrX	153513500	153513600
chr6	44045100	44045200
chr6	168234200	168234300
chr4	47600	47700
chr2	191443900	191444000
chr14	102198200	102198300
chr8	142032200	142032300
chr8	56832200	56832300
chr20	31169200	31169300
chr2	112124100	112124200
chr19	6276600	6276700
chr17	71224600	71224700
chr3	52334300	52334400
chr12	131714800	131714900
chr7	5572100	5572200
chr11	33745500	33745600
chr16	75593900	75594000
chr2	169630300	169630400
chr1	10571100	10571200
chr15	63684400	63684500
chrX	109421900	109422000
chr16	85569200	85569300
chr11	12222800	12222900
chr7	151101600	151101700
chr6	109625700	109625800
chr5	1185800	1185900
chr21	33108200	33108300
chr2	10548600	10548700
chr6	147197600	147197700
chr16	88866800	88866900
chr14	23615600	23615700
chr1	44997900	44998000
chr1	41286700	41286800
chr1	201449900	201450000
chr1	146849500	146849600
chr8	102064100	102064200
chr6	91176400	91176500
chr21	43964900	43965000
chr19	39174400	39174500
chr19	51244900	51245000
chr15	50552800	50552900
chr5	67716000	67716100
chr6	33397700	33397800
chr16	225200	225300
chr1	95551700	95551800
chr6	158282400	158282500
chr11	69264600	69264700
chr10	45966100	45966200
chr6	15569600	15569700
chr14	55569700	55569800
chr16	57844300	57844400
chr6	135467200	135467300
chr9	90408200	90408300
chr2	16817400	16817500
chr1	160635400	160635500
chr9	140163100	140163200
chr2	9034300	9034400
chr22	32023600	32023700
chr11	64766000	64766100
chr8	128872400	128872500
chr6	16109400	16109500
chr5	153582300	153582400
chr5	1105800	1105900
chr3	124597600	124597700
chr17	29784500	29784600
chr15	66125600	66125700
chr15	45112900	45113000
chr12	109116100	109116200
chr19	44129500	44129600
chr6	2963200	2963300
chr5	53621800	53621900
chr5	134529400	134529500
chr3	141072000	141072100
chr21	33108400	33108500
chr17	76312500	76312600
chr17	32216100	32216200
chr15	55531700	55531800
chr10	62113200	62113300
chr1	65744000	65744100
chr19	10859700	10859800
chr1	16275800	16275900
chr12	125369200	125369300
chr11	36171300	36171400
chr7	22603300	22603400
chr9	138360900	138361000
chr6	13667300	13667400
chr1	149362200	149362300
chr17	79613900	79614000
chr5	139927600	139927700
chr2	191218600	191218700
chr5	39117800	39117900
chr15	57621000	57621100
chr1	43415700	43415800
chr6	119634200	119634300
chr1	179788100	179788200
chr3	75832200	75832300
chr20	31230300	31230400
chr16	88754700	88754800
chr1	244557100	244557200
chr1	161632800	161632900
chr6	43878800	43878900
chr4	129522600	129522700
chr17	78231700	78231800
chr17	74441200	74441300
chr14	100906500	100906600
chr21	38822700	38822800
chr1	118202800	118202900
chr1	116197700	116197800
chr11	44802700	44802800
chr17	74191100	74191200
chr17	38225600	38225700
chr2	171221500	171221600
chr9	132601000	132601100
chr5	147953100	147953200
chr5	132576400	132576500
chr18	12306400	12306500
chr16	32690400	32690500
chr13	111616800	111616900
chr11	78025700	78025800
chr10	73620300	73620400
chr2	70257300	70257400
chr8	124191500	124191600
chr17	40094800	40094900
chr1	143200200	143200300
chr8	21917500	21917600
chr3	124597800	124597900
chr12	110517800	110517900
chr5	12615500	12615600
chr20	48323300	48323400
chr2	55365300	55365400
chr8	125640000	125640100
chr7	137649800	137649900
chr7	105659000	105659100
chr5	132000100	132000200
chr10	73392800	73392900
chr10	35702000	35702100
chr7	156635200	156635300
chr21	36280800	36280900
chr17	53809400	53809500
chr17	32251300	32251400
chr7	50423800	50423900
chr15	85552200	85552300
chr21	46014000	46014100
chr20	45962100	45962200
chr20	4065200	4065300
chr12	22202300	22202400
chr5	1186000	1186100
chr9	37200900	37201000
chr1	167486800	167486900
chr17	80843800	80843900
chr3	171146300	171146400
chr21	46274800	46274900
chr11	117780700	117780800
chr17	25800800	25800900
chr2	97596700	97596800
chr1	112203100	112203200
chr8	144654400	144654500
chr22	39867300	39867400
chr21	37450900	37451000
chr1	184738200	184738300
chr1	200609600	200609700
chr1	181121900	181122000
chr4	145049600	145049700
chr3	178983600	178983700
chr2	171221200	171221300
chr2	10472600	10472700
chr11	124514000	124514100
chr12	96769300	96769400
chr12	33741500	33741600
chr12	112432000	112432100
chr7	99405000	99405100
chr20	652900	653000
chr1	156627800	156627900
chr5	141071700	141071800
chr10	5024200	5024300
chr20	29619300	29619400
chr6	47102800	47102900
chr12	31876100	31876200
chr12	125353100	125353200
chr1	15948800	15948900
chr12	49482500	49482600
chr11	117873100	117873200
chr5	42587700	42587800
chr6	168259600	168259700
chr3	158461600	158461700
chr1	1713900	1714000
chr2	178592900	178593000
chr1	109926300	109926400
chr21	31014400	31014500
chr6	32135900	32136000
chr6	26351200	26351300
chr6	15304800	15304900
chr21	38823200	38823300
chr2	55365700	55365800
chr12	151800	151900
chr11	36125100	36125200
chr7	90929400	90929500
chr14	78384700	78384800
chr1	118199100	118199200
chr3	170445000	170445100
chr10	75752200	75752300
chr22	16850500	16850600
chr17	57500600	57500700
chr17	53894200	53894300
chr17	16189700	16189800
chr6	35695900	35696000
chr17	36617100	36617200
chr7	29648900	29649000
chr19	6273900	6274000
chr15	34958500	34958600
chr7	108178700	108178800
chr1	14763500	14763600
chr12	76508000	76508100
chr1	12136200	12136300
chr16	70729700	70729800
chr1	161617300	161617400
chr6	15621800	15621900
chr11	9588100	9588200
chr17	55063300	55063400
chr5	180301000	180301100
chr3	171919300	171919400
chr1	157336900	157337000
chr2	220385900	220386000
chr12	52320000	52320100
chr10	5113700	5113800
chr10	82218900	82219000
chr1	65697000	65697100
chr5	1106000	1106100
chr20	30301300	30301400
chr16	23919300	23919400
chr11	119209400	119209500
chr6	30843700	30843800
chr2	30414700	30414800
chr15	57621200	57621300
chr7	111078900	111079000
chr2	178116700	178116800
chrX	11369900	11370000
chr8	23078700	23078800
chr8	144654100	144654200
chr7	86758800	86758900
chr6	7580800	7580900
chr6	3252200	3252300
chr6	119635600	119635700
chr5	180472900	180473000
chr21	46289500	46289600
chr2	30372400	30372500
chr2	171218400	171218500
chr19	5983800	5983900
chr18	12373600	12373700
chr17	45353300	45353400
chr13	113874200	113874300
chr12	47665700	47665800
chr11	114167200	114167300
chr10	62042400	62042500
chr1	55742900	55743000
chr1	52088300	52088400
chr1	167533500	167533600
chr1	41329600	41329700
chr22	22373600	22373700
chr2	112124900	112125000
chr13	99977200	99977300
chr1	161636700	161636800
chr8	102167400	102167500
chr19	40738000	40738100
chr19	40737800	40737900
chr16	87989900	87990000
chr10	82500100	82500200
chr10	112533800	112533900
chr1	14763700	14763800
chr1	61713000	61713100
chr8	61243100	61243200
chr1	207865700	207865800
chr6	44439300	44439400
chr6	2733700	2733800
chr13	111616600	111616700
chr1	61720200	61720300
chr9	125137500	125137600
chr2	87800300	87800400
chr6	157941700	157941800
chr3	128133300	128133400
chr2	109230900	109231000
chr2	183897500	183897600
chr10	75751700	75751800
chr2	169653700	169653800
chr3	37011500	37011600
chr18	3015400	3015500
chr1	24745400	24745500
chr10	99503300	99503400
chr1	205178500	205178600
chr7	73208000	73208100
chr9	101820200	101820300
chr1	159046700	159046800
chr17	74442600	74442700
chr22	16850300	16850400
chr8	38795900	38796000
chr10	50374100	50374200
chr12	104904100	104904200
chr20	51779300	51779400
chr1	11801000	11801100
chr8	130984500	130984600
chr19	39537000	39537100
chr20	25290900	25291000
chr16	57724000	57724100
chr1	165802100	165802200
chr7	158628100	158628200
chr11	61522100	61522200
chr12	93414300	93414400
chr11	111853800	111853900
chr18	2854200	2854300
chr3	33942600	33942700
chr15	27369400	27369500
chr11	85854400	85854500
chr3	171919100	171919200
chr20	43966600	43966700
chr17	33390900	33391000
chr10	62065200	62065300
chr1	148532200	148532300
chr15	81460000	81460100
chr1	112135900	112136000
chr21	46487600	46487700
chr8	145538600	145538700
chr8	6604000	6604100
chr1	41306500	41306600
chr7	2996200	2996300
chr3	143001700	143001800
chr12	8187000	8187100
chr11	325100	325200
chr5	134792700	134792800
chr17	32250600	32250700
chr1	235004600	235004700
chr5	173287400	173287500
chr1	61581700	61581800
chr15	77915000	77915100
chr12	104971800	104971900
chrX	12968700	12968800
chr5	179189400	179189500
chr10	79596000	79596100
chr1	110890000	110890100
chr12	92397300	92397400
chr1	1690500	1690600
chr11	6628400	6628500
chr4	68587400	68587500
chr3	193721200	193721300
chr1	185254100	185254200
chr1	157249200	157249300
chr7	99867900	99868000
chr6	37211900	37212000
chr3	195920500	195920600
chr19	51105400	51105500
chr11	58541000	58541100
chr1	160337800	160337900
chr1	154325400	154325500
chr17	32201700	32201800
chr20	52239800	52239900
chr6	134281400	134281500
chr6	14453100	14453200
chr3	37288900	37289000
chr10	112617800	112617900
chr3	72338500	72338600
chr15	63504800	63504900
chr20	45960200	45960300
chr7	22603100	22603200
chr10	104801000	104801100
chr8	30505800	30505900
chr8	26249000	26249100
chr4	4341500	4341600
chr4	185334500	185334600
chr22	23429400	23429500
chr2	26296600	26296700
chr17	73087800	73087900
chr17	33891200	33891300
chr1	245501500	245501600
chr1	228036200	228036300
chr1	208409500	208409600
chr17	54987800	54987900
chr4	2390000	2390100
chr7	106239200	106239300
chr19	47162700	47162800
chr8	128972700	128972800
chr3	11330200	11330300
chr17	76268400	76268500
chr17	38268300	38268400
chr1	61605800	61605900
chr1	32500	32600
chr1	230261100	230261200
chr1	15948500	15948600
chr7	92675900	92676000
chrX	49023500	49023600
chrX	48652900	48653000
chr2	87801100	87801200
chr2	174916900	174917000
chr1	45731900	45732000
chr7	127005600	127005700
chr6	144127400	144127500
chr1	8182200	8182300
chr6	19995900	19996000
chr17	56441800	56441900
chr4	79550400	79550500
chr16	2201000	2201100
chr9	131608200	131608300
chrX	153438500	153438600
chr19	53440000	53440100
chr5	138858300	138858400
chr6	138115900	138116000
chr7	116590300	116590400
chr5	131512800	131512900
chr5	126307300	126307400
chr4	185735900	185736000
chr20	54996700	54996800
chr11	96062400	96062500
chr1	246378000	246378100
chr17	64345400	64345500
chr9	100944500	100944600
chr9	135860300	135860400
chr5	171569900	171570000
chr7	143518700	143518800
chr6	50992800	50992900
chr6	11918900	11919000
chr1	156833100	156833200
chr16	81685700	81685800
chr1	193036900	193037000
chr1	156663300	156663400
chr1	156832800	156832900
chrX	9484300	9484400
chr21	46780700	46780800
chr19	52309900	52310000
chr14	35805500	35805600
chrX	65094800	65094900
chr3	128216400	128216500
chr16	33259200	33259300
chr2	170593100	170593200
chr20	54996900	54997000
chr6	6750600	6750700
chr5	81581000	81581100
chr17	46648200	46648300
chr7	105042300	105042400
chr9	37840300	37840400
chr8	6603500	6603600
chr3	154755900	154756000
chr2	10510000	10510100
chr1	116920300	116920400
chr14	102181700	102181800
chr14	102180700	102180800
chr7	35036600	35036700
chr5	60117000	60117100
chr10	35688700	35688800
chr1	15672600	15672700
chr1	153517600	153517700
chr9	138999200	138999300
chr3	141071300	141071400
chr13	111159200	111159300
chr7	511600	511700
chr12	109177300	109177400
chr11	95988900	95989000
chr1	23805700	23805800
chr7	107721100	107721200
chr1	246316500	246316600
chr12	124204400	124204500
chr8	128903500	128903600
chr5	154027600	154027700
chr11	77751600	77751700
chr4	75608300	75608400
chr10	106093900	106094000
chr2	70026100	70026200
chr2	102681000	102681100
chr8	91243300	91243400
chr8	38647100	38647200
chr8	128904600	128904700
chr7	150736500	150736600
chr6	41928900	41929000
chr4	38384500	38384600
chr4	152666800	152666900
chr3	72369200	72369300
chr20	40343600	40343700
chr20	31169500	31169600
chr17	44156300	44156400
chr16	23963100	23963200
chr12	109115700	109115800
chr11	3887600	3887700
chr1	68214800	68214900
chr1	43402200	43402300
chr1	231117600	231117700
chr1	22261000	22261100
chr14	69225100	69225200
chr1	52316600	52316700
chr9	139679700	139679800
chr7	158410900	158411000
chr20	31162500	31162600
chr17	75118200	75118300
chr16	170100	170200
chr10	11727400	11727500
chr5	139561000	139561100
chr5	177876600	177876700
chr1	201450200	201450300
chr5	37553400	37553500
chr17	46648500	46648600
chr16	33866800	33866900
chr20	48601600	48601700
chr17	33891000	33891100
chr1	110546400	110546500
chr1	227584400	227584500
chr1	247523900	247524000
chr19	59096500	59096600
chr1	17518900	17519000
chrX	48794600	48794700
chr7	101506100	101506200
chr2	103038500	103038600
chr10	3847900	3848000
chr1	207490600	207490700
chr1	149362600	149362700
chr8	11654300	11654400
chr7	101526100	101526200
chr6	7143400	7143500
chr19	32864400	32864500
chr6	147218900	147219000
chr10	7070700	7070800
chr19	39166900	39167000
chr17	40467300	40467400
chr4	185736300	185736400
chr16	85389000	85389100
chr12	122096800	122096900
chr1	38388600	38388700
chr15	67383400	67383500
chr19	39143400	39143500
chr5	177542900	177543000
chr6	43879100	43879200
chr5	172751600	172751700
chr4	8305500	8305600
chr8	42072900	42073000
chr1	156864900	156865000
chr9	116647300	116647400
chr17	72292400	72292500
chr12	120103500	120103600
chr20	39677200	39677300
chr9	73099900	73100000
chr1	38022300	38022400
chr22	28114300	28114400
chr6	157876900	157877000
chr4	185736700	185736800
chr22	18397100	18397200
chr11	63640000	63640100
chr15	72519000	72519100
chr19	49370800	49370900
chr3	141765500	141765600
chr6	7692600	7692700
chr3	128268000	128268100
chr1	19734400	19734500
chr17	75066900	75067000
chr7	24950700	24950800
chr11	123950800	123950900
chr19	35657400	35657500
chr1	159174100	159174200
chr20	39677400	39677500
chr16	66694800	66694900
chr19	11674700	11674800
chr15	45340700	45340800
chr3	24393500	24393600
chr7	105659200	105659300
chr16	11033900	11034000
chr1	40523300	40523400
chr10	21331200	21331300
chr1	112203300	112203400
chr9	101137100	101137200
chr1	31239600	31239700
chr1	46983300	46983400
chr6	27473600	27473700
chr19	1415300	1415400
chr11	33934200	33934300
chr1	155211100	155211200
chr16	23963700	23963800
chrX	65226300	65226400
chrX	55143400	55143500
chrX	39710300	39710400
chrX	38512100	38512200
chrX	153723800	153723900
chr9	94665600	94665700
chr9	6931800	6931900
chr9	123635500	123635600
chr9	100751400	100751500
chr8	66655400	66655500
chr8	61197600	61197700
chr8	59584700	59584800
chr8	48469900	48470000
chr8	19625200	19625300
chr8	130708700	130708800
chr8	128932800	128932900
chr8	125538300	125538400
chr8	103670000	103670100
chr8	101484400	101484500
chr7	74862900	74863000
chr7	42985700	42985800
chr7	103636800	103636900
chr6	4780500	4780600
chr6	36445800	36445900
chr6	168247700	168247800
chr6	15081100	15081200
chr6	150337000	150337100
chr6	138240900	138241000
chr6	130525300	130525400
chr6	119468500	119468600
chr6	119460600	119460700
chr6	111573000	111573100
chr6	107596700	107596800
chr5	81058000	81058100
chr5	77779800	77779900
chr5	64372300	64372400
chr5	55419800	55419900
chr5	163772900	163773000
chr5	153121800	153121900
chr5	134494000	134494100
chr5	126319700	126319800
chr5	126307100	126307200
chr5	111884100	111884200
chr5	109038700	109038800
chr4	87882800	87882900
chr4	74573900	74574000
chr4	54932900	54933000
chr4	38330100	38330200
chr4	1888200	1888300
chr4	166397900	166398000
chr4	164117000	164117100
chr4	110095300	110095400
chr3	75831000	75831100
chr3	65026000	65026100
chr3	58984400	58984500
chr3	37332800	37332900
chr3	20363500	20363600
chr3	183251200	183251300
chr3	152568100	152568200
chr3	14274800	14274900
chr3	141172800	141172900
chr3	133570400	133570500
chr3	128145200	128145300
chr3	125151700	125151800
chr22	40586300	40586400
chr22	39759600	39759700
chr22	39181900	39182000
chr22	36765000	36765100
chr22	35608100	35608200
chr22	35605400	35605500
chr22	27013700	27013800
chr22	22211700	22211800
chr21	45441800	45441900
chr21	40794100	40794200
chr21	39592200	39592300
chr20	56025600	56025700
chr20	48317300	48317400
chr2	69077100	69077200
chr2	68475100	68475200
chr2	65586700	65586800
chr2	48833000	48833100
chr2	43653600	43653700
chr2	43418100	43418200
chr2	33185800	33185900
chr2	243054400	243054500
chr2	223920900	223921000
chr2	201245300	201245400
chr2	191324700	191324800
chr2	152680700	152680800
chr2	152639200	152639300
chr2	12108400	12108500
chr2	119496100	119496200
chr19	9898900	9899000
chr19	50002600	50002700
chr19	41831400	41831500
chr19	38644000	38644100
chr19	16189600	16189700
chr19	14169900	14170000
chr18	8919200	8919300
chr18	77019400	77019500
chr18	67692900	67693000
chr17	8324300	8324400
chr17	76078200	76078300
chr17	64490400	64490500
chr17	46698800	46698900
chr17	43236100	43236200
chr17	33884900	33885000
chr17	25854200	25854300
chr17	25794900	25795000
chr16	67302000	67302100
chr16	25565500	25565600
chr15	90957200	90957300
chr15	89531900	89532000
chr15	88153900	88154000
chr15	88153600	88153700
chr15	82237200	82237300
chr15	70740300	70740400
chr15	64134100	64134200
chr15	40618300	40618400
chr15	34959200	34959300
[truncated: 48,193 more rows]

## Sheet: HepG2
Enhancer predictions in HepG2 cells using DELTA with H3K4me1, H3K4me2 and H3K4me3
Chromosome	Start	End
chr14	105966000	105966100
chr10	7974400	7974500
chr7	34788100	34788200
chr1	8215300	8215400
chr14	105965800	105965900
chr8	40032300	40032400
chr4	3786200	3786300
chr3	123474100	123474200
chr12	30661800	30661900
chr2	110438000	110438100
chr10	77536700	77536800
chr8	27346000	27346100
chr1	162061800	162061900
chr2	152852400	152852500
chr10	77810900	77811000
chr2	36608300	36608400
chr7	47212600	47212700
chr4	38387300	38387400
chr8	38592200	38592300
chr8	19522900	19523000
chr4	7859900	7860000
chr9	5894100	5894200
chr3	4794000	4794100
chr10	35653800	35653900
chr12	59159900	59160000
chr7	30294700	30294800
chr13	113411500	113411600
chr15	85574000	85574100
chr13	22412100	22412200
chr10	114035400	114035500
chr3	16101800	16101900
chr5	133373900	133374000
chr6	24385900	24386000
chr17	35862200	35862300
chr5	73119000	73119100
chr16	71606800	71606900
chr3	171601500	171601600
chr9	90228300	90228400
chr8	71245000	71245100
chr21	35894700	35894800
chr5	173172000	173172100
chr1	40850100	40850200
chr15	81131600	81131700
chr1	31975600	31975700
chr1	214224400	214224500
chr6	119492000	119492100
chr3	171559000	171559100
chr1	17914700	17914800
chr16	9081600	9081700
chr3	188012900	188013000
chr12	103279200	103279300
chr3	42074300	42074400
chr7	47774200	47774300
chr9	93960400	93960500
chr7	43698900	43699000
chr10	15386800	15386900
chr10	114499500	114499600
chr13	34594200	34594300
chr14	31436700	31436800
chr1	65381900	65382000
chr3	78882200	78882300
chr5	95535500	95535600
chr15	67439400	67439500
chr10	80218400	80218500
chr10	102873100	102873200
chr10	72112300	72112400
chr19	961200	961300
chr18	47931200	47931300
chr8	96087200	96087300
chr9	93960200	93960300
chr11	12824400	12824500
chr9	117484100	117484200
chr4	12935700	12935800
chr3	113382300	113382400
chr9	118706900	118707000
chr2	139248900	139249000
chr10	3852500	3852600
chr12	9288600	9288700
chr6	107234800	107234900
chr6	11368000	11368100
chr3	78893600	78893700
chr3	159827000	159827100
chr17	36069000	36069100
chr1	44011500	44011600
chr15	57789400	57789500
chr8	54645100	54645200
chr17	70611400	70611500
chr10	69563000	69563100
chr3	49704000	49704100
chr4	69522400	69522500
chr13	46015500	46015600
chr4	69730700	69730800
chr7	134682500	134682600
chr2	42418400	42418500
chr14	94425900	94426000
chr13	52210800	52210900
chr12	93529100	93529200
chr1	9974500	9974600
chr12	71557000	71557100
chr12	101994000	101994100
chr14	68639500	68639600
chr12	46780600	46780700
chr5	75685400	75685500
chr8	101315800	101315900
chr10	35653600	35653700
chr8	124732400	124732500
chr2	36579500	36579600
chr10	51543200	51543300
chr9	114881900	114882000
chr14	62020600	62020700
chr9	108014200	108014300
chr6	52192900	52193000
chr18	25671400	25671500
chr5	109326400	109326500
chr19	5954800	5954900
chr14	95039300	95039400
chr12	125871600	125871700
chr7	20259700	20259800
chr7	131935800	131935900
chr6	168083700	168083800
chr9	38059400	38059500
chr5	95461200	95461300
chr17	33390800	33390900
chr6	56593400	56593500
chr2	8243100	8243200
chr7	47826500	47826600
chr15	64935300	64935400
chr2	62767500	62767600
chr10	60754500	60754600
chr13	50385900	50386000
chr9	75598800	75598900
chr4	186695500	186695600
chr10	125808300	125808400
chr12	114204100	114204200
chr8	144610000	144610100
chr3	42895300	42895400
chr6	33712800	33712900
chr11	1682800	1682900
chr15	74099200	74099300
chr16	80441400	80441500
chr12	30662000	30662100
chr6	138862700	138862800
chr1	145543000	145543100
chr12	55893700	55893800
chr2	146581000	146581100
chr11	77625500	77625600
chr21	40338100	40338200
chr11	57746300	57746400
chr9	127045100	127045200
chr4	79071700	79071800
chr19	33532300	33532400
chr20	45295500	45295600
chr6	167755500	167755600
chr4	37730900	37731000
chr4	89731200	89731300
chr10	11873700	11873800
chr15	86251200	86251300
chr10	54527700	54527800
chr1	119503300	119503400
chr11	68095700	68095800
chr2	139033800	139033900
chr2	113575700	113575800
chr5	96050700	96050800
chr20	13224800	13224900
chr16	30966600	30966700
chr15	58820400	58820500
chr4	183819500	183819600
chr1	93416700	93416800
chr6	24324300	24324400
chr22	39570800	39570900
chr9	127046700	127046800
chr13	46015300	46015400
chr11	2232400	2232500
chr10	15376300	15376400
chr10	72112500	72112600
chr16	24748700	24748800
chr6	14622200	14622300
chr6	134521200	134521300
chr17	17825100	17825200
chr6	138871500	138871600
chr8	132594800	132594900
chr2	159047800	159047900
chr5	10857100	10857200
chr1	121328600	121328700
chr13	48685200	48685300
chr11	129869400	129869500
chr1	57746200	57746300
chr17	80482900	80483000
chr1	121328400	121328500
chr7	45925200	45925300
chr17	56469100	56469200
chr18	6374900	6375000
chr2	11494600	11494700
chr3	128079700	128079800
chr3	30534300	30534400
chr22	33973900	33974000
chr17	66379700	66379800
chr4	75579400	75579500
chr2	146580800	146580900
chr3	197547900	197548000
chr12	7090600	7090700
chr11	125791400	125791500
chr12	102009700	102009800
chr22	29207200	29207300
chr1	8230100	8230200
chr13	34217000	34217100
chr12	50920400	50920500
chr5	95535300	95535400
chr4	120002300	120002400
chr17	73379300	73379400
chr19	13164700	13164800
chr20	33915000	33915100
chr9	97794200	97794300
chr5	95194600	95194700
chr10	69562800	69562900
chr17	13308200	13308300
chr18	21136200	21136300
chr7	29331300	29331400
chr7	139749100	139749200
chr10	75600300	75600400
chr2	155306600	155306700
chr13	113824500	113824600
chr15	99343800	99343900
chr3	32257700	32257800
chr9	107662200	107662300
chr15	57770300	57770400
chr5	95322700	95322800
chr8	145680400	145680500
chr4	12935500	12935600
chr3	171601300	171601400
chr11	1682600	1682700
chr5	78877400	78877500
chr1	237008000	237008100
chr10	62737700	62737800
chr11	46999100	46999200
chr22	43343500	43343600
chr9	4839600	4839700
chr9	71347200	71347300
chr17	63560800	63560900
chr6	158760300	158760400
chr3	129132600	129132700
chr12	6480400	6480500
chr7	156401900	156402000
chr10	3852700	3852800
chr5	59968300	59968400
chr9	124049900	124050000
chr22	22741600	22741700
chr13	33836200	33836300
chr15	31381400	31381500
chr1	173097200	173097300
chr20	49360800	49360900
chr17	53146200	53146300
chr1	19712600	19712700
chr3	187527100	187527200
chr5	135389500	135389600
chr5	145358900	145359000
chr15	45933700	45933800
chr22	37908500	37908600
chr15	96726900	96727000
chr5	109326200	109326300
chr10	33798200	33798300
chr5	116200000	116200100
chr13	37457700	37457800
chr18	72428500	72428600
chr16	31034400	31034500
chr18	20937000	20937100
chr1	64106600	64106700
chr8	17472000	17472100
chr1	94582100	94582200
chr9	80423500	80423600
chr22	29373500	29373600
chr4	124521000	124521100
chr7	94331100	94331200
chr8	19176700	19176800
chr6	3381100	3381200
chr13	33834700	33834800
chr6	144969500	144969600
chr3	42464000	42464100
chr10	30900600	30900700
chr20	3523000	3523100
chr1	8802200	8802300
chr11	10348000	10348100
chr1	85926700	85926800
chr9	116150000	116150100
chr6	25642700	25642800
chr17	41368800	41368900
chr9	71347400	71347500
chr10	62737900	62738000
chr16	24748900	24749000
chr8	121840000	121840100
chr12	26889700	26889800
chr11	57265400	57265500
chr3	34053900	34054000
chr3	193430000	193430100
chr5	175288700	175288800
chr2	164523700	164523800
chr10	70636200	70636300
chr2	72951000	72951100
chr7	131936000	131936100
chr9	112069800	112069900
chr5	52005800	52005900
chr12	93529300	93529400
chr12	102002300	102002400
chr6	13605600	13605700
chr7	158383800	158383900
chr5	14208800	14208900
chr2	99526500	99526600
chr3	40953800	40953900
chr2	168672000	168672100
chr21	39896600	39896700
chr6	24148400	24148500
chr11	74867600	74867700
chr12	101994300	101994400
chr13	21588800	21588900
chr2	42333400	42333500
chr12	26922300	26922400
chr11	61434900	61435000
chr6	155720600	155720700
chr4	79076800	79076900
chr11	18008500	18008600
chr20	46602400	46602500
chr10	73746800	73746900
chr14	50454100	50454200
chr9	97826900	97827000
chr9	126684600	126684700
chr19	57467400	57467500
chr3	46985300	46985400
chr1	85926500	85926600
chr7	94330900	94331000
chr5	80341400	80341500
chr8	38624400	38624500
chr15	96808300	96808400
chr6	113963900	113964000
chr9	116372200	116372300
chr1	44014200	44014300
chr9	104086700	104086800
chr9	3151800	3151900
chr4	3356300	3356400
chr2	54054000	54054100
chr1	213742800	213742900
chr2	208800900	208801000
chr5	55933600	55933700
chr6	107179200	107179300
chr3	179380700	179380800
chr21	16512800	16512900
chr10	91574300	91574400
chr7	130013200	130013300
chr2	42354200	42354300
chr5	38533500	38533600
chr16	54199400	54199500
chr1	112078600	112078700
chr1	33225900	33226000
chr20	45295700	45295800
chr20	50320400	50320500
chr3	124354400	124354500
chr2	106899600	106899700
chr6	41033400	41033500
chr22	45675300	45675400
chr15	39420500	39420600
chr17	70418600	70418700
chr2	75748800	75748900
chr12	76371900	76372000
chr5	77897600	77897700
chr6	138871700	138871800
chr5	95095500	95095600
chr2	219162200	219162300
chr13	21080000	21080100
chr10	98650400	98650500
chr13	24184200	24184300
chr7	29331600	29331700
chr1	59351100	59351200
chr10	124070400	124070500
chr12	32694800	32694900
chr7	107419800	107419900
chr8	129189200	129189300
chr10	123773400	123773500
chr22	49339500	49339600
chr17	81006900	81007000
chr14	87189200	87189300
chr16	53790900	53791000
chr18	28813200	28813300
chr10	3852100	3852200
chr16	51269800	51269900
chr1	88261500	88261600
chr2	127755100	127755200
chr11	82804000	82804100
chr3	127886900	127887000
chr11	95832200	95832300
chr16	20607900	20608000
chr11	134611400	134611500
chr3	32877200	32877300
chr14	61569700	61569800
chr1	211692700	211692800
chr18	67025800	67025900
chr9	75598300	75598400
chr5	36403400	36403500
chr14	94812700	94812800
chr6	155807900	155808000
chr18	47617400	47617500
chr15	63772500	63772600
chr2	11959100	11959200
chr5	147774300	147774400
chr15	61045100	61045200
chr7	12982600	12982700
chr1	40855800	40855900
chr5	173396700	173396800
chr9	127457800	127457900
chr6	132298000	132298100
chr2	216483900	216484000
chr19	35807600	35807700
chr5	66902100	66902200
chr16	52530800	52530900
chr3	13305600	13305700
chr3	113383100	113383200
chr7	29331900	29332000
chr6	168664900	168665000
chr3	184134500	184134600
chr9	127148600	127148700
chr5	112304600	112304700
chr3	187739800	187739900
chr15	90350600	90350700
chr2	128927700	128927800
chr19	2169200	2169300
chr14	63159000	63159100
chr5	90195000	90195100
chr19	43002200	43002300
chr17	56468900	56469000
chr10	60817800	60817900
chr3	110063800	110063900
chr9	75598500	75598600
chr11	93886600	93886700
chr3	169796400	169796500
chr14	68762100	68762200
chr17	39113300	39113400
chr11	75228900	75229000
chr7	34792100	34792200
chr12	26890300	26890400
chr3	99639500	99639600
chr15	59569000	59569100
chr1	57746400	57746500
chr1	214201200	214201300
chr10	97299600	97299700
chr2	208656800	208656900
chr12	110042400	110042500
chr1	53587500	53587600
chr12	105711900	105712000
chr1	4327600	4327700
chr15	75023300	75023400
chr2	181848300	181848400
chr11	120262600	120262700
chr16	14604800	14604900
chr5	131332700	131332800
chr2	165599400	165599500
chr2	128927500	128927600
chr3	156446700	156446800
chr6	24330500	24330600
chr21	48042100	48042200
chr6	155720900	155721000
chr4	6776100	6776200
chr20	17839800	17839900
chr1	230838800	230838900
chr3	190025200	190025300
chr1	17914900	17915000
chr15	54124000	54124100
chr7	99458200	99458300
chr8	27461000	27461100
chr1	15682900	15683000
chr17	55491500	55491600
chr19	13137200	13137300
chr4	17560400	17560500
chr19	13162700	13162800
chr10	69563300	69563400
chr9	112013600	112013700
chr12	97962400	97962500
chr3	50302100	50302200
chr8	96222900	96223000
chr12	110302400	110302500
chr5	55933800	55933900
chr22	24366800	24366900
chr1	234775000	234775100
chr10	54535000	54535100
chr11	45413000	45413100
chr22	28266700	28266800
chr1	88261700	88261800
chr6	64224300	64224400
chr7	99425700	99425800
chr11	124812700	124812800
chr1	3138700	3138800
chr1	145542700	145542800
chr10	97235800	97235900
chr16	20438300	20438400
chr12	4124600	4124700
chr8	17707700	17707800
chr2	178262800	178262900
chr1	20253800	20253900
chr19	45198400	45198500
chr8	29802000	29802100
chr17	1639900	1640000
chr4	3805300	3805400
chr5	34466700	34466800
chr14	24861200	24861300
chr2	112286500	112286600
chr10	81095400	81095500
chr4	186488900	186489000
chr9	107675000	107675100
chr22	37897900	37898000
chr8	71684600	71684700
chr11	82700400	82700500
chr4	37664500	37664600
chr18	55464600	55464700
chr1	173179900	173180000
chr1	65624500	65624600
chr10	60754100	60754200
chr2	37086300	37086400
chr17	33378900	33379000
chr4	7751400	7751500
chr15	60685200	60685300
chr2	113075000	113075100
chr13	41078300	41078400
chr6	11368300	11368400
chr18	6371100	6371200
chr8	22144400	22144500
chr1	3266300	3266400
chr7	158374900	158375000
chr5	42878300	42878400
chr7	17170000	17170100
chr5	131332400	131332500
chr1	173182300	173182400
chr12	24222900	24223000
chr1	113241600	113241700
chr1	160023500	160023600
chr15	53745800	53745900
chr7	107420000	107420100
chr19	5880400	5880500
chr4	23879500	23879600
chr8	134441300	134441400
chr15	85150100	85150200
chr5	139049600	139049700
chr18	11501200	11501300
chr1	213967400	213967500
chr21	40406400	40406500
chr1	234857400	234857500
chr15	60685400	60685500
chr17	19637500	19637600
chr15	52301400	52301500
chr1	57376400	57376500
chr1	64106800	64106900
chr11	2747500	2747600
chr5	90194800	90194900
chr19	13142900	13143000
chr6	109036000	109036100
chr2	75743500	75743600
chr10	77784500	77784600
chr1	182271100	182271200
chr7	138001000	138001100
chr8	110605700	110605800
chr6	168662900	168663000
chr13	43632000	43632100
chr18	46015100	46015200
chr9	127282600	127282700
chr2	42283300	42283400
chr17	56484300	56484400
chr9	127358000	127358100
chr9	84203100	84203200
chr11	120938300	120938400
chr6	36788100	36788200
chr6	13290100	13290200
chr2	71035400	71035500
chr6	34635200	34635300
chr13	24133800	24133900
chr1	156092100	156092200
chr5	95095200	95095300
chr12	46917100	46917200
chr8	62679900	62680000
chr3	107403400	107403500
chr9	127496400	127496500
chr11	115280600	115280700
chr16	87881800	87881900
chr22	39679600	39679700
chr2	63420100	63420200
chr10	101064300	101064400
chr1	221888900	221889000
chr1	110335000	110335100
chr21	46889800	46889900
chr10	121655700	121655800
chr1	9223600	9223700
chr1	20301700	20301800
chr11	13162200	13162300
chr9	124059400	124059500
chr2	63420700	63420800
chr20	32591400	32591500
chr10	73094200	73094300
chr17	56458800	56458900
chr12	125262100	125262200
chr4	184001900	184002000
chr3	72640000	72640100
chr1	9989800	9989900
chr6	138860100	138860200
chr7	98707300	98707400
chr20	48983200	48983300
chr10	60766900	60767000
chr3	149073800	149073900
chr1	12441300	12441400
chr17	59440900	59441000
chr1	27110700	27110800
chr4	3209600	3209700
chr5	52252800	52252900
chr8	53607700	53607800
chr19	2169500	2169600
chr5	171663900	171664000
chr15	60867800	60867900
chr10	105338600	105338700
chr19	40378100	40378200
chr7	111802500	111802600
chr10	116249500	116249600
chr6	132280100	132280200
chr6	3913900	3914000
chr13	41110700	41110800
chr2	223661600	223661700
chr12	63285800	63285900
chr1	94224500	94224600
chr1	57385500	57385600
chr9	86039100	86039200
chr14	19857700	19857800
chr2	64218500	64218600
chr21	44154500	44154600
chr13	99142800	99142900
chr1	3388100	3388200
chr2	170540200	170540300
chr12	115871200	115871300
chr10	34410500	34410600
chr1	40887500	40887600
chr9	132791100	132791200
chr1	145449200	145449300
chr10	101539700	101539800
chr5	42878800	42878900
chr1	234755600	234755700
chr1	120309200	120309300
chr4	17560600	17560700
chr1	213743000	213743100
chr17	77720000	77720100
chr7	107420200	107420300
chr12	71557200	71557300
chr2	102183200	102183300
chr1	201374600	201374700
chr20	35914000	35914100
chr22	19811800	19811900
chr2	105093000	105093100
chr9	3152300	3152400
chr11	22702400	22702500
chr6	119491800	119491900
chr10	30895000	30895100
chr11	116892400	116892500
chr11	116298100	116298200
chr8	53607500	53607600
chr5	73119200	73119300
chr2	242455500	242455600
chr9	104195600	104195700
chr16	1883500	1883600
chr4	95394200	95394300
chr2	219620700	219620800
chr3	58506000	58506100
chr1	12466900	12467000
chr22	21304000	21304100
chr3	149327500	149327600
chr9	104195800	104195900
chr1	208409500	208409600
chr11	102057700	102057800
chr14	94245400	94245500
chr14	95806500	95806600
chr3	150455300	150455400
chr2	235754800	235754900
chr8	17178900	17179000
chr16	70780900	70781000
chr2	146580600	146580700
chr8	90813700	90813800
chr3	184968500	184968600
chr11	134611700	134611800
chr2	21279400	21279500
chr5	173192100	173192200
chr17	55595300	55595400
chr9	97590000	97590100
chr13	76367400	76367500
chr6	89850000	89850100
chr13	33846600	33846700
chr8	53303400	53303500
chr3	58025900	58026000
chr13	97794100	97794200
chr8	141637400	141637500
chr17	35504700	35504800
chr2	201270800	201270900
chr5	154840200	154840300
chr19	35949700	35949800
chr5	156120300	156120400
chr7	134676700	134676800
chr6	142652300	142652400
chr10	14621000	14621100
chr19	4052500	4052600
chr1	6300000	6300100
chr15	83588000	83588100
chr2	64769900	64770000
chr5	95195000	95195100
chr1	24330800	24330900
chr7	137752400	137752500
chr9	100144700	100144800
chr17	80254000	80254100
chr8	48437400	48437500
chr1	231369900	231370000
chr19	33770100	33770200
chr18	72419000	72419100
chr2	180444500	180444600
chr22	29209500	29209600
chr8	16909100	16909200
chr22	29377600	29377700
chr5	134300700	134300800
chr9	80423100	80423200
chr21	44732700	44732800
chr1	182090100	182090200
chr2	233725400	233725500
chr2	243023000	243023100
chr6	138019000	138019100
chr15	96805300	96805400
chr20	10546500	10546600
chr2	65209700	65209800
chr11	124812900	124813000
chr2	43520900	43521000
chr2	85191200	85191300
chr4	70698300	70698400
chr4	37433100	37433200
chr1	57029400	57029500
chr3	113382900	113383000
chr1	162101100	162101200
chr1	24867700	24867800
chr17	56459000	56459100
chr18	44552500	44552600
chr9	110032300	110032400
chr14	54605300	54605400
chr2	73489600	73489700
chr12	57973600	57973700
chr7	7216800	7216900
chr7	66247600	66247700
chr1	26100100	26100200
chr5	78842700	78842800
chr5	95200800	95200900
chr2	168684200	168684300
chr6	3403800	3403900
chr1	44867500	44867600
chr19	47458200	47458300
chr5	35484200	35484300
chr2	128936300	128936400
chr16	14605000	14605100
chr6	113673600	113673700
chr18	7626700	7626800
chr17	10350900	10351000
chr20	36791600	36791700
chr5	95305800	95305900
chr11	12867800	12867900
chr1	230838500	230838600
chr6	24771500	24771600
chr2	128542800	128542900
chr4	6936400	6936500
chr6	81237500	81237600
chr16	85034700	85034800
chr2	146558100	146558200
chr10	71851100	71851200
chr11	69284000	69284100
chr1	59351300	59351400
chr11	9787200	9787300
chr17	53485800	53485900
chr10	27023200	27023300
chr3	187888700	187888800
chr1	236658200	236658300
chr8	141983500	141983600
chr15	99214500	99214600
chr6	74276700	74276800
chr10	44691000	44691100
chr3	194215600	194215700
chr20	13404900	13405000
chr4	187565200	187565300
chr3	138582000	138582100
chr6	131895300	131895400
chr20	49039600	49039700
chr11	64640100	64640200
chr20	50633500	50633600
chr22	45669100	45669200
chr18	29171700	29171800
chr15	40391200	40391300
chr1	22675300	22675400
chr2	201990800	201990900
chr8	118682000	118682100
chr6	86100100	86100200
chr15	92080400	92080500
chr12	13724000	13724100
chr10	5559900	5560000
chr2	211827900	211828000
chr1	168803800	168803900
chr12	38518400	38518500
chr7	48183900	48184000
chr6	11055700	11055800
chr4	69961600	69961700
chr15	86324700	86324800
chr4	187565400	187565500
chr1	31915000	31915100
chr8	27930500	27930600
chr9	6898000	6898100
chr2	64047500	64047600
chr11	73363500	73363600
chr1	8181200	8181300
chr12	93414300	93414400
chr12	2103200	2103300
chr15	79286200	79286300
chr1	8177700	8177800
chr15	40385000	40385100
chr2	54759600	54759700
chr8	30661800	30661900
chr8	71065000	71065100
chr13	101386500	101386600
chr3	119882000	119882100
chr1	212415700	212415800
chr10	63853600	63853700
chr15	51604100	51604200
chr17	53839200	53839300
chr11	68625000	68625100
chr8	145680700	145680800
chr2	20308400	20308500
chr15	90944200	90944300
chr21	16816600	16816700
chr1	180126900	180127000
chr8	17646600	17646700
chr6	138407400	138407500
chr6	145588300	145588400
chr1	237025800	237025900
chr22	24974900	24975000
chr20	43040000	43040100
chr4	122613000	122613100
chr8	27453000	27453100
chr1	226001300	226001400
chr7	45921600	45921700
chr4	183819700	183819800
chr21	39896400	39896500
chr16	12848200	12848300
chr6	155765300	155765400
chr17	48976300	48976400
chr16	10425500	10425600
chr1	95428000	95428100
chr12	107746100	107746200
chr2	235588700	235588800
chr18	5298600	5298700
chr2	146518700	146518800
chr12	93708500	93708600
chr2	158984100	158984200
chr14	95060600	95060700
chr18	9094900	9095000
chr1	10229800	10229900
chr17	57507400	57507500
chr10	17693100	17693200
chr16	75098400	75098500
chr12	2357300	2357400
chr1	229545800	229545900
chr1	36952600	36952700
chr9	99148200	99148300
chr17	76745300	76745400
chr1	227431800	227431900
chr7	130761700	130761800
chr18	3722900	3723000
chr1	6015900	6016000
chr3	27402000	27402100
chr14	70514700	70514800
chr5	139035300	139035400
chr1	95535100	95535200
chr6	131254700	131254800
chr11	82719000	82719100
chr16	50237100	50237200
chr4	88787300	88787400
chr22	21307600	21307700
chr12	57845500	57845600
chr7	100751900	100752000
chr12	115094200	115094300
chr6	154781700	154781800
chr13	48684900	48685000
chr10	124063800	124063900
chr8	26153200	26153300
chr2	228316300	228316400
chr1	54813900	54814000
chr2	64047800	64047900
chr7	17658200	17658300
chr2	75167500	75167600
chr2	112745100	112745200
chr5	79051100	79051200
chr13	46683800	46683900
chr11	119584100	119584200
chr3	71257700	71257800
chr8	6249100	6249200
chr11	65073500	65073600
chr13	32830000	32830100
chr6	123119600	123119700
chr4	74297800	74297900
chr2	165716500	165716600
chr4	69522100	69522200
chr2	155304900	155305000
chr9	132791300	132791400
chr1	48379200	48379300
chr19	35497100	35497200
chr8	129615000	129615100
chr5	95453600	95453700
chr2	20779000	20779100
chr4	69923700	69923800
chr18	56083900	56084000
chr2	208710100	208710200
chr16	78768700	78768800
chr14	61569500	61569600
chr8	96112600	96112700
chr3	149119500	149119600
chr6	134519100	134519200
chr1	43742500	43742600
chr2	201184500	201184600
chr1	68214600	68214700
chr2	32231600	32231700
chr5	95633700	95633800
chr7	64462900	64463000
chr12	110477000	110477100
chr17	70395800	70395900
chr8	27460800	27460900
chr2	180444300	180444400
chrX	53009600	53009700
chr8	121851800	121851900
chr7	77026300	77026400
chr3	34053600	34053700
chr3	184968900	184969000
chr9	36867900	36868000
chr1	113570300	113570400
chr12	110302600	110302700
chr8	101486200	101486300
chr1	235093300	235093400
chr16	50069800	50069900
chr1	211777000	211777100
chr16	72019200	72019300
chr12	109085500	109085600
chr1	150382200	150382300
chr17	64411600	64411700
chr17	63512300	63512400
chr8	13211500	13211600
chr17	41630200	41630300
chr16	11465200	11465300
chr1	234463800	234463900
chr2	69444200	69444300
chr20	50320600	50320700
chr2	148684800	148684900
chr3	42774000	42774100
chr13	47258400	47258500
chr1	204047200	204047300
chr1	150382000	150382100
chr12	54219300	54219400
chr3	58505800	58505900
chr8	62224200	62224300
chr3	41405700	41405800
chr3	194038800	194038900
chr8	107636900	107637000
chr17	4213800	4213900
chr8	141102000	141102100
chr12	8004600	8004700
chr6	34713600	34713700
chr17	76748000	76748100
chr2	167229100	167229200
chr20	45299800	45299900
chr9	6901000	6901100
chr19	33516700	33516800
chr19	33516900	33517000
chr6	158432800	158432900
chr1	234757100	234757200
chr11	72849500	72849600
chr9	132106600	132106700
chr15	99214200	99214300
chr17	7959900	7960000
chr11	82718500	82718600
chr1	214201400	214201500
chr1	113570100	113570200
chr14	23292000	23292100
chr2	165791500	165791600
chr1	67009200	67009300
chr18	71901700	71901800
chr17	22253900	22254000
chr6	7548300	7548400
chr3	13305100	13305200
chr22	23499500	23499600
chr9	124513000	124513100
chr13	33834100	33834200
chr5	53304500	53304600
chr7	17224500	17224600
chr5	5357000	5357100
chr3	40954100	40954200
chr8	8663700	8663800
chr10	104435700	104435800
chr5	78023500	78023600
chr3	13006400	13006500
chr1	221889100	221889200
chr12	45654300	45654400
chr7	111571100	111571200
chr16	52612200	52612300
chr7	13056700	13056800
chr7	140672700	140672800
chr21	33703600	33703700
chr1	56960300	56960400
chr19	43002000	43002100
chr5	38533700	38533800
chr15	99386900	99387000
chr12	20809800	20809900
chr12	108707100	108707200
chr11	2234700	2234800
chr6	17355200	17355300
chr7	128742500	128742600
chr1	146710000	146710100
chr19	2576600	2576700
chr15	40390800	40390900
chr6	144664600	144664700
chr13	40646600	40646700
chr15	99343600	99343700
chr10	60767200	60767300
chr9	12818000	12818100
chr7	56075100	56075200
chr1	64107000	64107100
chr2	152852100	152852200
chr17	2078100	2078200
chr11	129697900	129698000
chr14	70409300	70409400
chr9	93822800	93822900
chr13	52572900	52573000
chr9	107648700	107648800
chr5	71591200	71591300
chr9	123148900	123149000
chr6	64516300	64516400
chr8	137042300	137042400
chr3	149327200	149327300
chr18	28982100	28982200
chr14	70514500	70514600
chr2	65600400	65600500
chr2	110813700	110813800
chr16	8957600	8957700
chr10	52153700	52153800
chr10	93316500	93316600
chr1	87240600	87240700
chr12	56756700	56756800
chr10	71850700	71850800
chr17	41651100	41651200
chr9	115910400	115910500
chr3	50209100	50209200
chr8	53302800	53302900
chr5	95324800	95324900
chr9	124753400	124753500
chr6	132302400	132302500
chr10	45476500	45476600
chr17	6612300	6612400
chr10	114021100	114021200
chr5	59743600	59743700
chr3	187755000	187755100
chr2	204515100	204515200
chr12	12038800	12038900
chr6	96253300	96253400
chr2	194293500	194293600
chr2	21255100	21255200
chr13	50040600	50040700
chr7	96330600	96330700
chr19	39192000	39192100
chr4	69961900	69962000
chr14	70276400	70276500
chr2	153338500	153338600
chr14	81769800	81769900
chr7	17029700	17029800
chr13	50385500	50385600
chr6	16747400	16747500
chr2	42902400	42902500
chr2	223733100	223733200
chr14	21726200	21726300
chr8	124732800	124732900
chr9	33048000	33048100
chr14	99782500	99782600
chr18	30383600	30383700
chr2	165599200	165599300
chr2	243012300	243012400
chr10	54766600	54766700
chr15	63400400	63400500
chr22	29209900	29210000
chr22	38128000	38128100
chr8	131291900	131292000
chr7	94279700	94279800
chr3	171815200	171815300
chr10	106048200	106048300
chr5	5356700	5356800
chr6	137675300	137675400
chr9	74295700	74295800
chr1	41384900	41385000
chr10	114154300	114154400
chr9	100990300	100990400
chr20	30196500	30196600
chr1	162217300	162217400
chr6	56549200	56549300
chr9	5893800	5893900
chr17	18094000	18094100
chr1	12588400	12588500
chr12	2357500	2357600
chr9	111538300	111538400
chr2	219181200	219181300
chr3	43221700	43221800
chr8	48437800	48437900
chr3	149074000	149074100
chr3	156838600	156838700
chr15	59569400	59569500
chr6	131136800	131136900
chr10	44732200	44732300
chr1	44867800	44867900
chr18	33283400	33283500
chr17	64411800	64411900
chr12	3213800	3213900
chr16	10425300	10425400
chr2	120522600	120522700
chr2	48477400	48477500
chr1	48581500	48581600
chr1	95268900	95269000
chr17	53485600	53485700
chr3	187841000	187841100
chr17	25847500	25847600
chr1	3257200	3257300
chr1	9249300	9249400
chr3	179452400	179452500
chr4	88832800	88832900
chr19	33767100	33767200
chr2	201184100	201184200
chr6	41546200	41546300
chr13	41834000	41834100
chr8	11720700	11720800
chr3	98502300	98502400
chr7	7154500	7154600
chr2	101862500	101862600
chr16	30100700	30100800
chr5	112304800	112304900
chr16	53791100	53791200
chr3	57026400	57026500
chr19	57486800	57486900
chr11	20002400	20002500
chr17	48933400	48933500
chr11	121803000	121803100
chr19	32864700	32864800
chr16	57505700	57505800
chr11	22702200	22702300
chr9	6781600	6781700
chr1	57385700	57385800
chr9	37964600	37964700
chr14	76114900	76115000
chr22	21145200	21145300
chr3	42060800	42060900
chr8	121760100	121760200
chr1	8374400	8374500
chr1	20301400	20301500
chr2	84527500	84527600
chr10	73858400	73858500
chr3	78882600	78882700
chr13	41138300	41138400
chr5	80341700	80341800
chr19	45115300	45115400
chr4	10020400	10020500
chr12	66443300	66443400
chr6	134519500	134519600
chr7	137634100	137634200
chr3	196689500	196689600
chr9	134611100	134611200
chr7	17030100	17030200
chr2	11497700	11497800
chr6	52168900	52169000
chr11	126033700	126033800
chr17	71285100	71285200
chr17	41608200	41608300
chr5	95162600	95162700
chr20	37629000	37629100
chr15	85573800	85573900
chr9	38374900	38375000
chr2	135189900	135190000
chr20	8790000	8790100
chr1	42786100	42786200
chr6	220300	220400
chr8	96112900	96113000
chr15	89680500	89680600
chr7	37011800	37011900
chr2	42453300	42453400
chr1	9224000	9224100
chr5	32234000	32234100
chr18	47493300	47493400
chr9	131317700	131317800
chr3	171818700	171818800
chr12	108707400	108707500
chr8	30358600	30358700
chr4	53886100	53886200
chr2	102772500	102772600
chr2	102724200	102724300
chr11	118544500	118544600
chr20	46084200	46084300
chr11	75495100	75495200
chr2	113075600	113075700
chr4	7162000	7162100
chr16	52526700	52526800
chr2	74992000	74992100
chr1	178886400	178886500
chr18	28981700	28981800
chr10	105554100	105554200
chr2	69444000	69444100
chr1	27890300	27890400
chr2	194293000	194293100
chr17	66934000	66934100
chr17	1639700	1639800
chr9	76640700	76640800
chr5	80341200	80341300
chr17	64456000	64456100
chr8	29814500	29814600
chr15	99267600	99267700
chr1	169539900	169540000
chr13	94944300	94944400
chr7	27173500	27173600
chr5	55419700	55419800
chr1	169114300	169114400
chr3	66526200	66526300
chr10	105338400	105338500
chr11	116283200	116283300
chr3	155323400	155323500
chr2	62797300	62797400
chr17	70441300	70441400
chr21	42739200	42739300
chr5	109442200	109442300
chr3	194885600	194885700
chr8	98175900	98176000
chr4	100078500	100078600
chr21	40289000	40289100
chr17	14641700	14641800
chr1	40887700	40887800
chr12	102047500	102047600
chr1	16882900	16883000
chr3	186461300	186461400
chr6	11399400	11399500
chr5	131337600	131337700
chr20	33915300	33915400
chr12	69448500	69448600
chr10	81095600	81095700
chr18	46469000	46469100
chr6	126265400	126265500
chr18	60463800	60463900
chr18	9608900	9609000
chr5	95325000	95325100
chr18	60463600	60463700
chr20	17844500	17844600
chr4	122612800	122612900
chr21	46121800	46121900
chr5	14168900	14169000
chr10	45491700	45491800
chr1	20253400	20253500
chr5	43997900	43998000
chr5	42854900	42855000
chr6	11435100	11435200
chr5	59968800	59968900
chr3	140419000	140419100
chr17	55626100	55626200
chr5	149902300	149902400
chr10	70636400	70636500
chr3	49706200	49706300
chr14	55304700	55304800
chr10	15194000	15194100
chr3	196689100	196689200
chr13	49200200	49200300
chr1	234755800	234755900
chr16	23517100	23517200
chr1	165854200	165854300
chr5	77814500	77814600
chr1	178024700	178024800
chr1	23888700	23888800
chr3	32877500	32877600
chr12	53339800	53339900
chr3	171779400	171779500
chr2	75743800	75743900
chr1	205288000	205288100
chr7	65164400	65164500
chr3	10245800	10245900
chr2	88439000	88439100
chr4	187727000	187727100
chr5	92244100	92244200
chr6	13605400	13605500
chr11	19934300	19934400
chr13	34216700	34216800
chr10	114503200	114503300
chr6	5059400	5059500
chr2	101733800	101733900
chr15	70485000	70485100
chr12	97962600	97962700
chr5	148832100	148832200
chr6	35707400	35707500
chr3	65714900	65715000
chr11	2750100	2750200
chr10	15194300	15194400
chr3	124782000	124782100
chr5	159903000	159903100
chr3	67698000	67698100
chr19	47610900	47611000
chr8	71684800	71684900
chr6	41031600	41031700
chr18	77694700	77694800
chr2	114735400	114735500
chr2	188410000	188410100
chr11	120068200	120068300
chr5	52253000	52253100
chr3	187982400	187982500
chr9	6665000	6665100
chr10	45476200	45476300
chr5	81683400	81683500
chr18	72428900	72429000
chr2	173345600	173345700
chr15	40403400	40403500
chr9	131319900	131320000
chr1	92292800	92292900
chr5	109326700	109326800
chr6	154751700	154751800
chr16	75458500	75458600
chr17	55491300	55491400
chr11	67025500	67025600
chr4	26823700	26823800
chr20	61271400	61271500
chr15	31588900	31589000
chr12	120121700	120121800
chr22	33668200	33668300
chr13	31419400	31419500
chr20	25531800	25531900
chr12	123205700	123205800
chr3	11652100	11652200
chr1	57029600	57029700
chr3	186324200	186324300
chr17	30130800	30130900
chr3	42171900	42172000
chr11	27417300	27417400
chr1	8724400	8724500
chr9	6900800	6900900
chr6	167755900	167756000
chr4	40420600	40420700
chr3	187715800	187715900
chr10	3894600	3894700
chr7	138081100	138081200
chr21	36392000	36392100
chr2	172006600	172006700
chr6	56593700	56593800
chr11	57074000	57074100
chr5	95453900	95454000
chr7	32709500	32709600
chr17	15337400	15337500
chr9	124513200	124513300
chr13	50819200	50819300
chr16	29838200	29838300
chr3	99640100	99640200
chr20	5798700	5798800
chr11	93934200	93934300
chr5	139049800	139049900
chr8	135766400	135766500
chr8	12954100	12954200
chr17	55933600	55933700
chr20	31133800	31133900
chr2	54816800	54816900
chr16	11465000	11465100
chr6	18057000	18057100
chr5	35134800	35134900
chr14	69065500	69065600
chr16	10425700	10425800
chr22	28266500	28266600
chr6	138825300	138825400
chr17	28672000	28672100
chr8	95972400	95972500
chr4	140941200	140941300
chr2	208734900	208735000
chr3	184134700	184134800
chr22	29210100	29210200
chr2	128196300	128196400
chr20	33099900	33100000
chr1	230294600	230294700
chr2	47304200	47304300
chr13	24189800	24189900
chr5	172192600	172192700
chr6	7242700	7242800
chr9	100144400	100144500
chr1	55996700	55996800
chr2	54968300	54968400
chr5	36180900	36181000
chr9	38381100	38381200
chr13	21132300	21132400
chr21	40362100	40362200
chr7	17224700	17224800
chr14	54446500	54446600
chr19	47458000	47458100
chr4	39342800	39342900
chr1	202026600	202026700
chr4	89675500	89675600
chr17	57906400	57906500
chr10	63724400	63724500
chr14	96014600	96014700
chr5	171664100	171664200
chr10	104881200	104881300
chr17	73768400	73768500
chr1	65936800	65936900
chr7	22484300	22484400
chr8	132532100	132532200
chr4	3829200	3829300
chr4	1800000	1800100
chr21	42697600	42697700
chr2	101741600	101741700
chr12	57970800	57970900
chr12	54547600	54547700
chr2	200989900	200990000
chr2	101856100	101856200
chr16	27295900	27296000
chr6	138044900	138045000
chr5	66901800	66901900
chr12	107745900	107746000
chr3	151534200	151534300
chr4	124337100	124337200
chr1	168770500	168770600
chr16	47527000	47527100
chr1	24894700	24894800
chr5	134470200	134470300
chr3	179457800	179457900
chr6	93081000	93081100
chr4	74347400	74347500
chr2	87556600	87556700
chr20	17790300	17790400
chr7	47803000	47803100
chr7	101668200	101668300
chr12	26922500	26922600
chr2	233725200	233725300
chr6	7975400	7975500
chr3	171858400	171858500
chr12	26889500	26889600
chr7	47613500	47613600
chr4	88787500	88787600
chr2	17760300	17760400
chr16	21522700	21522800
chr3	133389300	133389400
chr9	38047800	38047900
chr3	11651800	11651900
chr11	27333800	27333900
chr22	24975100	24975200
chr2	172917100	172917200
chr7	48184100	48184200
chr7	2860100	2860200
chr15	99267400	99267500
chr11	86716500	86716600
chr10	73736700	73736800
chr8	17471800	17471900
chr7	90036600	90036700
chr2	102674300	102674400
chr7	139748700	139748800
chr3	66531700	66531800
chr22	24367000	24367100
chr12	110387200	110387300
chr21	38232600	38232700
chr9	120254000	120254100
chr9	98032400	98032500
chr9	86002500	86002600
chr16	89761200	89761300
chr3	169794600	169794700
chr2	102762700	102762800
chr6	52999900	53000000
chr11	121800300	121800400
chr10	75346700	75346800
chr6	64220100	64220200
chr4	70698500	70698600
chr16	20438100	20438200
chr6	24779000	24779100
chr9	12817000	12817100
chr7	95070300	95070400
chr20	5802000	5802100
chr2	238506900	238507000
chr3	31327500	31327600
chr6	139801400	139801500
chr7	45731000	45731100
chr6	44171300	44171400
chr10	63855300	63855400
chr10	102638700	102638800
chr10	63855000	63855100
chr14	94949400	94949500
chr14	65405500	65405600
chr1	59978200	59978300
chr2	243012000	243012100
chr9	104086100	104086200
chr15	90350100	90350200
chr13	110245200	110245300
chr1	43505000	43505100
chr2	102674500	102674600
chr16	20460700	20460800
chr11	63015400	63015500
chr2	29122100	29122200
chr17	56484000	56484100
chr17	48500900	48501000
chr11	102347600	102347700
chr6	2225900	2226000
chr14	94988700	94988800
chr2	65209900	65210000
chr16	81583000	81583100
chr13	30498400	30498500
chr6	52169100	52169200
chr11	129693900	129694000
chr8	22216600	22216700
chr20	8231600	8231700
chr8	37459500	37459600
chr14	94947500	94947600
chr18	46456500	46456600
chr17	36073300	36073400
chr1	229266300	229266400
chr8	17186600	17186700
chr11	57739700	57739800
chr3	187840800	187840900
chr2	102368400	102368500
chr6	158976200	158976300
chr10	118480700	118480800
chr1	8156400	8156500
chr1	119884200	119884300
chr6	131291600	131291700
chr6	158976500	158976600
chr1	87240100	87240200
chr3	58179200	58179300
chr2	238457100	238457200
chr7	29180900	29181000
chr2	92322400	92322500
chr20	31126300	31126400
chr13	98953600	98953700
chr17	80253700	80253800
chr1	59228900	59229000
chr9	98487000	98487100
chr11	118083100	118083200
chr10	29824500	29824600
chr11	57739900	57740000
chr20	10689600	10689700
chr6	52590600	52590700
chr2	21320100	21320200
chr1	65376600	65376700
chr11	13029400	13029500
chr18	56081100	56081200
chr5	171662200	171662300
chr3	187888500	187888600
chr1	183042300	183042400
chr7	1843400	1843500
chr8	128930100	128930200
chr7	150081100	150081200
chr6	131255000	131255100
chr2	43205700	43205800
chr3	12447500	12447600
chr22	30177600	30177700
chr6	82648200	82648300
chr15	85575700	85575800
chr13	34543200	34543300
chr18	3052100	3052200
chr2	9561200	9561300
chr6	34383200	34383300
chr1	48332700	48332800
chr10	116282900	116283000
chr4	38492700	38492800
chr13	98924000	98924100
chr14	31727900	31728000
chr9	104086400	104086500
chr10	30831300	30831400
chr2	102724400	102724500
chr16	81515200	81515300
chr9	32426300	32426400
chr19	40393700	40393800
chr8	129597900	129598000
chr3	124354100	124354200
chr3	56816400	56816500
chr1	45801900	45802000
chr21	42697400	42697500
chr2	227025000	227025100
chr18	5970400	5970500
chr2	48572800	48572900
chr5	142546700	142546800
chr6	3356300	3356400
chr14	99782800	99782900
chr16	57505900	57506000
chr2	219610700	219610800
chr9	111538600	111538700
chr7	95069900	95070000
chr19	41829500	41829600
chr20	49380400	49380500
chr9	6898200	6898300
chr2	113072700	113072800
chr21	46298300	46298400
chr14	58739300	58739400
chr1	222235200	222235300
chr6	168077100	168077200
chr3	11660200	11660300
chr2	86859800	86859900
chr2	114735600	114735700
chr1	94783200	94783300
chr3	66531500	66531600
chr8	58721100	58721200
chr8	27345700	27345800
chr5	75685600	75685700
chr2	20787700	20787800
chr7	47823000	47823100
chr1	3256900	3257000
chr6	128826300	128826400
chr7	45921800	45921900
chr17	60549200	60549300
chr2	169037600	169037700
chr16	29752100	29752200
chr5	73876900	73877000
chr9	132106300	132106400
chr14	44371400	44371500
chr12	102001900	102002000
chr5	74214100	74214200
chr2	43651100	43651200
chr3	97729400	97729500
chr1	42786300	42786400
chr7	100142200	100142300
chr18	13338500	13338600
chr1	183058500	183058600
chr1	110438800	110438900
chr14	89835200	89835300
chr1	25241400	25241500
chr21	37854200	37854300
chr6	56234700	56234800
chr22	29319900	29320000
chr2	38724700	38724800
chr16	29275300	29275400
chr6	41487700	41487800
chr5	159891200	159891300
chr18	18844900	18845000
chr2	235598100	235598200
chr10	121076600	121076700
chr5	66440200	66440300
chr20	31110900	31111000
chr1	236658600	236658700
chr19	738500	738600
chr10	5190700	5190800
chr7	137930600	137930700
chr11	102495400	102495500
chr2	39208800	39208900
chr10	51559700	51559800
chr15	54123500	54123600
chr2	20372000	20372100
chr2	174824300	174824400
chr19	47599300	47599400
chr6	132076200	132076300
chr14	76114700	76114800
chr5	172087500	172087600
chr3	99639800	99639900
chr22	46138800	46138900
chr8	30361600	30361700
chr5	142200500	142200600
chr9	111656500	111656600
chr2	106900000	106900100
chr17	39216000	39216100
chr7	134584700	134584800
chr9	130894700	130894800
chr5	42875100	42875200
chr3	197317600	197317700
chr17	62152600	62152700
chr2	192731700	192731800
chr1	62752500	62752600
chr7	130761900	130762000
chr2	201184700	201184800
chr19	19209600	19209700
chr12	51326700	51326800
chr2	87873000	87873100
chr9	97684900	97685000
chr11	12715800	12715900
chr4	38134600	38134700
chr3	47466600	47466700
chr13	98921500	98921600
chr10	15376000	15376100
chr7	138248900	138249000
chr3	71259400	71259500
chr6	3366900	3367000
chr13	50815800	50815900
chr17	73291300	73291400
chr18	60177300	60177400
chr9	129871500	129871600
chr17	27025400	27025500
chr3	195277600	195277700
chr4	186635100	186635200
chr1	230775500	230775600
chr5	149902000	149902100
chr3	186460800	186460900
chr17	41559100	41559200
chr5	132175700	132175800
chr5	95139400	95139500
chr2	121693400	121693500
chr5	159902800	159902900
chr1	109842000	109842100
chr1	9160600	9160700
chr1	95588200	95588300
chr6	105876900	105877000
chr1	179120900	179121000
chr2	180408500	180408600
chr2	165743900	165744000
chr18	55091100	55091200
chr1	24444900	24445000
chr10	97235500	97235600
chr20	49022400	49022500
chr1	182270900	182271000
chr10	21859600	21859700
chr19	54011300	54011400
chr3	42871600	42871700
chr2	129067100	129067200
chr2	62753800	62753900
chr19	39143700	39143800
chr13	22412500	22412600
chr20	30956000	30956100
chr5	55654800	55654900
chr11	3926600	3926700
chr7	158374300	158374400
chr11	17003300	17003400
chr20	60760500	60760600
chr22	33935900	33936000
chr1	8262300	8262400
chr13	95812800	95812900
chr6	133355800	133355900
chr1	100054700	100054800
chr19	35620800	35620900
chr12	12556700	12556800
chrX	122958600	122958700
chr7	99425300	99425400
chr7	95932700	95932800
chr22	24946300	24946400
chr2	169047800	169047900
chr15	86250900	86251000
chr8	98176200	98176300
chr3	149087300	149087400
chr12	59159500	59159600
chr8	3845200	3845300
chr13	99222000	99222100
chr5	156905200	156905300
chr1	162101300	162101400
chr15	74098900	74099000
chr4	88832600	88832700
chr9	93970200	93970300
chr13	32633900	32634000
chr1	109679700	109679800
chr17	70409600	70409700
chr6	31177000	31177100
chr12	53386800	53386900
chr10	7749000	7749100
chr6	96263600	96263700
chr6	138848200	138848300
chr3	57813200	57813300
chr21	44158300	44158400
chr2	201271000	201271100
chr17	30130600	30130700
chr12	94624500	94624600
chr10	81163600	81163700
chr6	107179400	107179500
chr1	8177400	8177500
chr7	137752100	137752200
chr2	102772900	102773000
chr1	208293500	208293600
chr2	110817100	110817200
chr13	21676000	21676100
chr1	56960600	56960700
chr1	162114900	162115000
chr1	26197600	26197700
chr5	109442500	109442600
chr6	7242500	7242600
chr17	43484800	43484900
chr8	122361300	122361400
chr3	171543600	171543700
chr18	55681100	55681200
chr12	76060200	76060300
chr8	134513700	134513800
chr8	129197400	129197500
chr1	22324100	22324200
chr8	19316100	19316200
chr8	11668600	11668700
chr2	44108800	44108900
chr8	25339300	25339400
chr3	15212600	15212700
chr13	30145500	30145600
chr13	33836500	33836600
chr6	34642000	34642100
chr6	43885000	43885100
chr16	9190500	9190600
chr1	92344100	92344200
chr17	80199800	80199900
chr17	55166500	55166600
chr1	56880600	56880700
chr17	13341700	13341800
chr1	212902100	212902200
chr16	51091800	51091900
chr7	12680000	12680100
chr14	73243600	73243700
chr16	78519500	78519600
chr6	74276400	74276500
chr15	99386700	99386800
chr12	96368200	96368300
chr18	20739500	20739600
chr3	110659100	110659200
chr13	113793100	113793200
chr1	153741200	153741300
chr14	54410100	54410200
chr14	31040400	31040500
chr3	99620300	99620400
chr2	235588900	235589000
chr3	141131300	141131400
chr6	144586600	144586700
chr3	27401000	27401100
chr16	57833800	57833900
chr11	27418100	27418200
chr2	47261500	47261600
chr8	30361200	30361300
chr1	12588700	12588800
chr8	8324700	8324800
chr7	36835300	36835400
chr2	62869600	62869700
chr18	20937300	20937400
chr9	127966500	127966600
chr17	66380100	66380200
chr10	97106900	97107000
chr1	8214900	8215000
chr17	6612500	6612600
chr8	139272400	139272500
chr5	92306000	92306100
chr17	70576700	70576800
chr11	124941700	124941800
chr8	136657700	136657800
chr6	2259400	2259500
chr3	99795200	99795300
chr11	16425700	16425800
chr3	67346800	67346900
chr17	35861800	35861900
chr2	159048200	159048300
chr12	117528900	117529000
chr9	38386600	38386700
chr2	114735800	114735900
chr8	129568600	129568700
chr10	104991200	104991300
chr2	125329000	125329100
chr10	28669200	28669300
chr7	158374700	158374800
chr6	5059600	5059700
chr6	64516100	64516200
chr11	63015600	63015700
chr9	85202200	85202300
chr12	110175500	110175600
chr5	79501000	79501100
chr3	13519500	13519600
chr1	213746300	213746400
chr6	37095900	37096000
chr5	77814700	77814800
chr14	37935900	37936000
chr17	80200100	80200200
chr2	11545200	11545300
chr14	70354800	70354900
chr6	25929300	25929400
chr5	35484000	35484100
chr14	24039300	24039400
chr12	58619400	58619500
chr10	89379200	89379300
chr4	4536500	4536600
chr13	41582400	41582500
chr8	121787600	121787700
chr3	66513500	66513600
chr1	17902600	17902700
chr20	34323400	34323500
chr5	137236800	137236900
chr7	66248000	66248100
chr15	41860600	41860700
chr1	55045400	55045500
chr15	85455000	85455100
chr2	87873400	87873500
chr3	8486200	8486300
chr12	46917500	46917600
chr8	21888000	21888100
chr20	10521600	10521700
chr7	6520600	6520700
chr20	30306200	30306300
chr5	7879300	7879400
chr2	44109000	44109100
chr4	185305500	185305600
chr16	75343700	75343800
chr3	141131000	141131100
chr11	83563800	83563900
chr3	11665300	11665400
chr4	38426300	38426400
chr3	10853700	10853800
chr2	39208600	39208700
chr22	31613400	31613500
chr7	23397200	23397300
chr13	31406900	31407000
chr22	21307400	21307500
chr6	43237800	43237900
chr2	32554600	32554700
chr5	137237100	137237200
chr2	238652600	238652700
chr16	54209800	54209900
chr18	56167800	56167900
chr1	168831100	168831200
chr9	71347600	71347700
chr1	90301900	90302000
chr9	103825000	103825100
chr15	85575500	85575600
chr2	73248500	73248600
chr17	28067200	28067300
chr16	72096800	72096900
chr9	111844400	111844500
chr4	57107900	57108000
chr2	213224300	213224400
chr22	29329500	29329600
chr16	50554500	50554600
chr2	102272100	102272200
chr11	20035100	20035200
chr2	102230700	102230800
chr2	224969400	224969500
chr2	65590200	65590300
chr22	39526900	39527000
chr2	99351600	99351700
chr16	15723000	15723100
chr3	71110200	71110300
chr20	30252300	30252400
chr14	51342200	51342300
chr17	70536700	70536800
chr2	42418700	42418800
chr18	362600	362700
chr12	63350900	63351000
chr19	35628000	35628100
chr3	187716000	187716100
chr19	57467200	57467300
chr11	61769300	61769400
chr1	208293300	208293400
chr17	55449500	55449600
chr13	52052900	52053000
chr16	10831500	10831600
chr5	11597100	11597200
chr18	11041500	11041600
chr7	101796200	101796300
chr20	13399800	13399900
chr1	11902800	11902900
chr16	15549500	15549600
chr1	182112500	182112600
chr1	55331400	55331500
chr20	31053800	31053900
chr4	187687000	187687100
chr20	22554600	22554700
chr18	33058600	33058700
chr3	42171500	42171600
chr9	116267400	116267500
chr9	677300	677400
chr12	50921000	50921100
chr8	110241400	110241500
chr7	97763200	97763300
chr7	543300	543400
chr3	107403200	107403300
chr2	247800	247900
chr8	23284800	23284900
chr2	187247800	187247900
chr6	35569400	35569500
chr8	125681300	125681400
chr10	124781000	124781100
chr22	36793000	36793100
chr6	168162900	168163000
chr14	31095000	31095100
chr15	80538900	80539000
chr7	156402300	156402400
chr2	46535800	46535900
chr1	222235400	222235500
chr11	20052100	20052200
chr16	87529400	87529500
chr2	178463700	178463800
chr14	94245600	94245700
chr2	102603400	102603500
chr12	125871800	125871900
chr1	32166900	32167000
chr1	3154800	3154900
chr5	142187400	142187500
chr21	37854000	37854100
chr4	155529300	155529400
chr20	18305700	18305800
chr22	33190900	33191000
chr1	155256200	155256300
chr2	101862700	101862800
chr10	21859900	21860000
chr10	5632300	5632400
chr8	19316400	19316500
chr6	43640400	43640500
chr5	55934100	55934200
chr21	36190300	36190400
chr5	16721200	16721300
chr6	43235600	43235700
chr14	94756600	94756700
chr1	27241500	27241600
chr21	33703300	33703400
chr6	28915000	28915100
chr14	21524000	21524100
chr6	7163300	7163400
chr10	124070000	124070100
chr18	30383800	30383900
chr5	173251300	173251400
chr16	88554600	88554700
chr2	235754600	235754700
chr12	38518600	38518700
chr6	43459000	43459100
chr7	47644900	47645000
chr15	53747100	53747200
[truncated: 50,060 more rows]
